# Supplementary material for: Sex-dependent effects of a high-fat diet on the hypothalamic response in mice
Source: Biol Sex Differ. 2025 Feb 25;16:17. doi: 10.1186/s13293-025-00699-3 (PMC11854408; doi:10.1186/s13293-025-00699-3)
Supplement: Supplementary file 5 — Additional file 5: Table S3: Summary of statistical tests. [file 13293_2025_699_MOESM5_ESM.xlsx]

## Sheet: Fig. 1 
Table Analyzed	Body weight gain									Table Analyzed	Body weight gain/initial weight
Two-way ANOVA	Ordinary									Two-way ANOVA	Ordinary
Alpha	0.05									Alpha	0.05
Source of Variation	% of total variation	P value	P value summary	Significant?						Source of Variation	% of total variation	P value	P value summary	Significant?
Interaction	1.318	0.1942	ns	No						Interaction	0.06173	0.7907	ns	No
Sex	10.93	0.0005	***	Yes						Sex	0.9917	0.2904	ns	No
Diet	53.85	<0,0001	****	Yes						Diet	61.25	<0,0001	****	Yes
ANOVA table	SS (Type III)	DF	MS	F (DFn, DFd)	P value					ANOVA table	SS (Type III)	DF	MS	F (DFn, DFd)	P value
Interaction	23.3	1	23.3	F (1, 43) = 1,739	P=0,1942					Interaction	0.002342	1	0.002342	F (1, 43) = 0,07131	P=0,7907
Sex	193.3	1	193.3	F (1, 43) = 14,43	P=0,0005					Sex	0.03763	1	0.03763	F (1, 43) = 1,146	P=0,2904
Diet	952	1	952	F (1, 43) = 71,08	P<0,0001					Diet	2.324	1	2.324	F (1, 43) = 70,76	P<0,0001
Residual	575.9	43	13.39							Residual	1.412	43	0.03284
Compare cell means regardless of rows and columns										Compare cell means regardless of rows and columns
Number of families	1									Number of families	1
Number of comparisons per family	6									Number of comparisons per family	6
Alpha	0.05									Alpha	0.05
Tukey's multiple comparisons test	Predicted (LS) mean diff,	95,00% CI of diff,	Significant?	Summary	Adjusted P Value					Tukey's multiple comparisons test	Predicted (LS) mean diff,	95,00% CI of diff,	Significant?	Summary	Adjusted P Value
Male:SD vs. Male:HFD	-10.42	-14,41 to -6,424	Yes	****	<0,0001					Male:SD vs. Male:HFD	-0.4592	-0,6569 to -0,2614	Yes	****	<0,0001
Male:SD vs. Female:SD	2.65	-1,343 to 6,643	No	ns	0.2998					Male:SD vs. Female:SD	0.0425	-0,1552 to 0,2402	No	ns	0.9392
Male:SD vs. Female:HFD	-4.948	-9,031 to -0,8659	Yes	*	0.0119					Male:SD vs. Female:HFD	-0.3884	-0,5906 to -0,1862	Yes	****	<0,0001
Male:HFD vs. Female:SD	13.07	9,074 to 17,06	Yes	****	<0,0001					Male:HFD vs. Female:SD	0.5017	0,3039 to 0,6994	Yes	****	<0,0001
Male:HFD vs. Female:HFD	5.468	1,386 to 9,551	Yes	**	0.0047					Male:HFD vs. Female:HFD	0.07076	-0,1314 to 0,2729	No	ns	0.7861
Female:SD vs. Female:HFD	-7.598	-11,68 to -3,516	Yes	****	<0,0001					Female:SD vs. Female:HFD	-0.4309	-0,6331 to -0,2287	Yes	****	<0,0001
Test details	Predicted (LS) mean 1	Predicted (LS) mean 2	Predicted (LS) mean diff,	SE of diff,	N1	N2	q	DF		Test details	Predicted (LS) mean 1	Predicted (LS) mean 2	Predicted (LS) mean diff,	SE of diff,	N1	N2	q	DF
Male:SD vs. Male:HFD	8.133	18.55	-10.42	1.494	12	12	9.86	43		Male:SD vs. Male:HFD	0.3525	0.8117	-0.4592	0.07399	12	12	8.777	43
Male:SD vs. Female:SD	8.133	5.483	2.65	1.494	12	12	2.508	43		Male:SD vs. Female:SD	0.3525	0.31	0.0425	0.07399	12	12	0.8124	43
Male:SD vs. Female:HFD	8.133	13.08	-4.948	1.528	12	11	4.581	43		Male:SD vs. Female:HFD	0.3525	0.7409	-0.3884	0.07565	12	11	7.261	43
Male:HFD vs. Female:SD	18.55	5.483	13.07	1.494	12	12	12.37	43		Male:HFD vs. Female:SD	0.8117	0.31	0.5017	0.07399	12	12	9.589	43
Male:HFD vs. Female:HFD	18.55	13.08	5.468	1.528	12	11	5.062	43		Male:HFD vs. Female:HFD	0.8117	0.7409	0.07076	0.07565	12	11	1.323	43
Female:SD vs. Female:HFD	5.483	13.08	-7.598	1.528	12	11	7.034	43		Female:SD vs. Female:HFD	0.31	0.7409	-0.4309	0.07565	12	11	8.056	43
Table Analyzed	Fat mass									Table Analyzed	Fat mass (% of body weight)
Two-way ANOVA	Ordinary									Two-way ANOVA	Ordinary
Alpha	0.05									Alpha	0.05
Source of Variation	% of total variation	P value	P value summary	Significant?						Source of Variation	% of total variation	P value	P value summary	Significant?
Interaction	1.084	0.262	ns	No						Interaction	0.0254	0.8421	ns	No
Sex	0.8236	0.3273	ns	No						Sex	2.646	0.0469	*	Yes
Diet	61.34	<0,0001	****	Yes						Diet	70.75	<0,0001	****	Yes
ANOVA table	SS (Type III)	DF	MS	F (DFn, DFd)	P value					ANOVA table	SS (Type III)	DF	MS	F (DFn, DFd)	P value
Interaction	15.37	1	15.37	F (1, 43) = 1,292	P=0,2620					Interaction	2.053	1	2.053	F (1, 43) = 0,04019	P=0,8421
Sex	11.68	1	11.68	F (1, 43) = 0,9819	P=0,3273					Sex	213.8	1	213.8	F (1, 43) = 4,186	P=0,0469
Diet	869.9	1	869.9	F (1, 43) = 73,13	P<0,0001					Diet	5717	1	5717	F (1, 43) = 111,9	P<0,0001
Residual	511.5	43	11.9							Residual	2196	43	51.08
Compare cell means regardless of rows and columns										Compare cell means regardless of rows and columns
Number of families	1									Number of families	1
Number of comparisons per family	6									Number of comparisons per family	6
Alpha	0.05									Alpha	0.05
Tukey's multiple comparisons test	Predicted (LS) mean diff,	95,00% CI of diff,	Significant?	Summary	Adjusted P Value					Tukey's multiple comparisons test	Predicted (LS) mean diff,	95,00% CI of diff,	Significant?	Summary	Adjusted P Value
Male:SD vs. Male:HFD	-9.755	-13,52 to -5,992	Yes	****	<0,0001					Male:SD vs. Male:HFD	-21.66	-29,45 to -13,86	Yes	****	<0,0001
Male:SD vs. Female:SD	-0.1467	-3,910 to 3,616	No	ns	0.9996					Male:SD vs. Female:SD	-3.851	-11,65 to 3,947	No	ns	0.5557
Male:SD vs. Female:HFD	-7.613	-11,46 to -3,765	Yes	****	<0,0001					Male:SD vs. Female:HFD	-26.34	-34,32 to -18,37	Yes	****	<0,0001
Male:HFD vs. Female:SD	9.608	5,845 to 13,37	Yes	****	<0,0001					Male:HFD vs. Female:SD	17.81	10,01 to 25,60	Yes	****	<0,0001
Male:HFD vs. Female:HFD	2.142	-1,705 to 5,990	No	ns	0.4535					Male:HFD vs. Female:HFD	-4.687	-12,66 to 3,285	No	ns	0.4055
Female:SD vs. Female:HFD	-7.466	-11,31 to -3,619	Yes	****	<0,0001					Female:SD vs. Female:HFD	-22.49	-30,46 to -14,52	Yes	****	<0,0001
Test details	Predicted (LS) mean 1	Predicted (LS) mean 2	Predicted (LS) mean diff,	SE of diff,	N1	N2	q	DF		Test details	Predicted (LS) mean 1	Predicted (LS) mean 2	Predicted (LS) mean diff,	SE of diff,	N1	N2	q	DF
Male:SD vs. Male:HFD	2.092	11.85	-9.755	1.408	12	12	9.798	43		Male:SD vs. Male:HFD	7.629	29.28	-21.66	2.918	12	12	10.5	43
Male:SD vs. Female:SD	2.092	2.238	-0.1467	1.408	12	12	0.1473	43		Male:SD vs. Female:SD	7.629	11.48	-3.851	2.918	12	12	1.866	43
Male:SD vs. Female:HFD	2.092	9.705	-7.613	1.44	12	11	7.478	43		Male:SD vs. Female:HFD	7.629	33.97	-26.34	2.983	12	11	12.49	43
Male:HFD vs. Female:SD	11.85	2.238	9.608	1.408	12	12	9.65	43		Male:HFD vs. Female:SD	29.28	11.48	17.81	2.918	12	12	8.63	43
Male:HFD vs. Female:HFD	11.85	9.705	2.142	1.44	12	11	2.104	43		Male:HFD vs. Female:HFD	29.28	33.97	-4.687	2.983	12	11	2.222	43
Female:SD vs. Female:HFD	2.238	9.705	-7.466	1.44	12	11	7.334	43		Female:SD vs. Female:HFD	11.48	33.97	-22.49	2.983	12	11	10.66	43
Table Analyzed	Lean mass									Table Analyzed	Lean mass (% of body weight)
Two-way ANOVA	Ordinary
Alpha	0.05									Two-way ANOVA	Ordinary
										Alpha	0.05
Source of Variation	% of total variation	P value	P value summary	Significant?
Interaction	0.09505	0.5386	ns	No						Source of Variation	% of total variation	P value	P value summary	Significant?
Sex	87.37	<0,0001	****	Yes						Interaction	0.0254	0.8421	ns	No
Diet	1.432	0.0205	*	Yes						Sex	2.646	0.0469	*	Yes
										Diet	70.75	<0,0001	****	Yes
ANOVA table	SS (Type III)	DF	MS	F (DFn, DFd)	P value
Interaction	0.8976	1	0.8976	F (1, 43) = 0,3843	P=0,5386					ANOVA table	SS (Type III)	DF	MS	F (DFn, DFd)	P value
Sex	825.1	1	825.1	F (1, 43) = 353,2	P<0,0001					Interaction	2.052	1	2.052	F (1, 43) = 0,04018	P=0,8421
Diet	13.52	1	13.52	F (1, 43) = 5,787	P=0,0205					Sex	213.8	1	213.8	F (1, 43) = 4,186	P=0,0469
Residual	100.4	43	2.336							Diet	5717	1	5717	F (1, 43) = 111,9	P<0,0001
										Residual	2196	43	51.08
Compare cell means regardless of rows and columns
										Compare cell means regardless of rows and columns
Number of families	1
Number of comparisons per family	6									Number of families	1
Alpha	0.05									Number of comparisons per family	6
										Alpha	0.05
Tukey's multiple comparisons test	Predicted (LS) mean diff,	95,00% CI of diff,	Significant?	Summary	Adjusted P Value
										Tukey's multiple comparisons test	Predicted (LS) mean diff,	95,00% CI of diff,	Significant?	Summary	Adjusted P Value
Male:SD vs. Male:HFD	-1.35	-3,017 to 0,3175	No	ns	0.1499
Male:SD vs. Female:SD	8.109	6,442 to 9,777	Yes	****	<0,0001					Male:SD vs. Male:HFD	21.66	13,86 to 29,45	Yes	****	<0,0001
Male:SD vs. Female:HFD	7.312	5,607 to 9,017	Yes	****	<0,0001					Male:SD vs. Female:SD	3.851	-3,947 to 11,65	No	ns	0.5557
Male:HFD vs. Female:SD	9.459	7,792 to 11,13	Yes	****	<0,0001					Male:SD vs. Female:HFD	26.34	18,37 to 34,32	Yes	****	<0,0001
Male:HFD vs. Female:HFD	8.662	6,957 to 10,37	Yes	****	<0,0001					Male:HFD vs. Female:SD	-17.81	-25,60 to -10,01	Yes	****	<0,0001
Female:SD vs. Female:HFD	-0.7968	-2,502 to 0,9082	No	ns	0.5997					Male:HFD vs. Female:HFD	4.687	-3,285 to 12,66	No	ns	0.4055
										Female:SD vs. Female:HFD	22.49	14,52 to 30,46	Yes	****	<0,0001
Test details	Predicted (LS) mean 1	Predicted (LS) mean 2	Predicted (LS) mean diff,	SE of diff,	N1	N2	q	DF		Test details	Predicted (LS) mean 1	Predicted (LS) mean 2	Predicted (LS) mean diff,	SE of diff,	N1	N2	q	DF
Male:SD vs. Male:HFD	25.32	26.67	-1.35	0.624	12	12	3.06	43		Male:SD vs. Male:HFD	92.37	70.72	21.66	2.918	12	12	10.5	43
Male:SD vs. Female:SD	25.32	17.22	8.109	0.624	12	12	18.38	43		Male:SD vs. Female:SD	92.37	88.52	3.851	2.918	12	12	1.866	43
Male:SD vs. Female:HFD	25.32	18.01	7.312	0.638	12	11	16.21	43		Male:SD vs. Female:HFD	92.37	66.03	26.34	2.983	12	11	12.49	43
Male:HFD vs. Female:SD	26.67	17.22	9.459	0.624	12	12	21.44	43		Male:HFD vs. Female:SD	70.72	88.52	-17.81	2.918	12	12	8.63	43
Male:HFD vs. Female:HFD	26.67	18.01	8.662	0.638	12	11	19.2	43		Male:HFD vs. Female:HFD	70.72	66.03	4.687	2.983	12	11	2.222	43
Female:SD vs. Female:HFD	17.22	18.01	-0.7968	0.638	12	11	1.766	43		Female:SD vs. Female:HFD	88.52	66.03	22.49	2.983	12	11	10.66	43
Table Analyzed	Body weight / initial weight
Three-way ANOVA	Matching by factor: time
Assume sphericity?	Yes
Alpha	0.05
Source of Variation	% of total variation	P value	P value summary	Significant?
time	36.96	<0,0001	****	Yes
diet	22.13	<0,0001	****	Yes
sex	5.117	0.0006	***	Yes
time x diet	7.895	<0,0001	****	Yes
time x sex	0.9488	<0,0001	****	Yes
diet x sex	1.219	0.0767	ns	No
time x diet x sex	0.2447	0.3408	ns	No
Subject	15.93
ANOVA table	SS	DF	MS	F (DFn, DFd)	P value
time	14.67	13	1.128	F (13, 559) = 168,8	P<0,0001
diet	8.782	1	8.782	F (1, 43) = 59,74	P<0,0001
sex	2.03	1	2.03	F (1, 43) = 13,81	P=0,0006
time x diet	3.133	13	0.241	F (13, 559) = 36,05	P<0,0001
time x sex	0.3765	13	0.02896	F (13, 559) = 4,332	P<0,0001
diet x sex	0.4836	1	0.4836	F (1, 43) = 3,290	P=0,0767
time x diet x sex	0.0971	13	0.00747	F (13, 559) = 1,117	P=0,3408
Subject	6.321	43	0.147
Residual	3.737	559	0.006685
Data summary
Number of columns	2 x 2
Number of rows (time)	14
Number of subjects (Subject)	47
Within each row, compare columns (simple effects within rows)
Number of families	14
Number of comparisons per family	6
Alpha	0.05
Tukey's multiple comparisons test	Mean Diff,	95,00% CI of diff,	Significant?	Summary	Adjusted P Value
1
SD males vs. SD females	0.018	-0,01607 to 0,05207	No	ns	0.4726
SD males vs. HFD males	-0.04	-0,07345 to -0,006554	Yes	*	0.0152
SD males vs. HFD females	0.03303	0,0008084 to 0,06525	Yes	*	0.0432
SD females vs. HFD males	-0.058	-0,09323 to -0,02278	Yes	***	0.0008
SD females vs. HFD females	0.01503	-0,01907 to 0,04912	No	ns	0.6162
HFD males vs. HFD females	0.07303	0,03956 to 0,1065	Yes	****	<0,0001
2
SD males vs. SD females	0.03027	-0,01739 to 0,07793	No	ns	0.3152
SD males vs. HFD males	-0.0825	-0,1370 to -0,02802	Yes	**	0.0022
SD males vs. HFD females	0.02237	-0,01815 to 0,06290	No	ns	0.4329
SD females vs. HFD males	-0.1128	-0,1706 to -0,05490	Yes	***	0.0001
SD females vs. HFD females	-0.007898	-0,05363 to 0,03784	No	ns	0.9617
HFD males vs. HFD females	0.1049	0,05194 to 0,1578	Yes	***	0.0001
3
SD males vs. SD females	0.03715	-0,03358 to 0,1079	No	ns	0.4698
SD males vs. HFD males	-0.125	-0,2022 to -0,04778	Yes	**	0.0012
SD males vs. HFD females	0.003023	-0,04757 to 0,05362	No	ns	0.9983
SD females vs. HFD males	-0.1622	-0,2499 to -0,07436	Yes	***	0.0002
SD females vs. HFD females	-0.03413	-0,1027 to 0,03440	No	ns	0.5076
HFD males vs. HFD females	0.128	0,05270 to 0,2033	Yes	***	0.0009
4
SD males vs. SD females	0.01152	-0,04231 to 0,06536	No	ns	0.9326
SD males vs. HFD males	-0.1383	-0,2254 to -0,05122	Yes	**	0.0017
SD males vs. HFD females	-0.04656	-0,1143 to 0,02114	No	ns	0.2443
SD females vs. HFD males	-0.1499	-0,2381 to -0,06163	Yes	***	0.0009
SD females vs. HFD females	-0.05809	-0,1274 to 0,01125	No	ns	0.1201
HFD males vs. HFD females	0.09177	-0,003412 to 0,1869	No	ns	0.0612
5
SD males vs. SD females	0.00376	-0,05425 to 0,06177	No	ns	0.9979
SD males vs. HFD males	-0.2175	-0,3277 to -0,1073	Yes	***	0.0003
SD males vs. HFD females	-0.06121	-0,1513 to 0,02891	No	ns	0.2462
SD females vs. HFD males	-0.2213	-0,3325 to -0,1100	Yes	***	0.0002
SD females vs. HFD females	-0.06497	-0,1565 to 0,02658	No	ns	0.2176
HFD males vs. HFD females	0.1563	0,03032 to 0,2823	Yes	*	0.0118
6
SD males vs. SD females	0.03686	-0,02336 to 0,09708	No	ns	0.347
SD males vs. HFD males	-0.2608	-0,3913 to -0,1303	Yes	***	0.0002
SD males vs. HFD females	-0.04323	-0,1286 to 0,04212	No	ns	0.4943
SD females vs. HFD males	-0.2977	-0,4271 to -0,1683	Yes	****	<0,0001
SD females vs. HFD females	-0.08009	-0,1633 to 0,003134	No	ns	0.0614
HFD males vs. HFD females	0.2176	0,07903 to 0,3562	Yes	**	0.0017
7
SD males vs. SD females	0.07168	-0,006279 to 0,1496	No	ns	0.0788
SD males vs. HFD males	-0.3258	-0,4714 to -0,1803	Yes	****	<0,0001
SD males vs. HFD females	-0.09481	-0,2106 to 0,02098	No	ns	0.1283
SD females vs. HFD males	-0.3975	-0,5453 to -0,2498	Yes	****	<0,0001
SD females vs. HFD females	-0.1665	-0,2854 to -0,04761	Yes	**	0.0049
HFD males vs. HFD females	0.231	0,06618 to 0,3959	Yes	**	0.0043
8
SD males vs. SD females	0.07665	0,007370 to 0,1459	Yes	*	0.0265
SD males vs. HFD males	-0.3067	-0,4732 to -0,1401	Yes	***	0.0006
SD males vs. HFD females	-0.1355	-0,2808 to 0,009771	No	ns	0.0709
SD females vs. HFD males	-0.3833	-0,5491 to -0,2175	Yes	****	<0,0001
SD females vs. HFD females	-0.2122	-0,3566 to -0,06775	Yes	**	0.0042
HFD males vs. HFD females	0.1711	-0,02683 to 0,3691	No	ns	0.1058
9
SD males vs. SD females	0.09793	0,02838 to 0,1675	Yes	**	0.0039
SD males vs. HFD males	-0.3367	-0,5400 to -0,1333	Yes	**	0.0016
SD males vs. HFD females	-0.1053	-0,2397 to 0,02896	No	ns	0.1498
SD females vs. HFD males	-0.4346	-0,6372 to -0,2320	Yes	***	0.0002
SD females vs. HFD females	-0.2033	-0,3363 to -0,07030	Yes	**	0.003
HFD males vs. HFD females	0.2313	0,009187 to 0,4535	Yes	*	0.0395
10
SD males vs. SD females	0.0997	0,02598 to 0,1734	Yes	**	0.0057
SD males vs. HFD males	-0.3692	-0,5983 to -0,1400	Yes	**	0.002
SD males vs. HFD females	-0.1319	-0,2986 to 0,03472	No	ns	0.1427
SD females vs. HFD males	-0.4689	-0,6970 to -0,2407	Yes	***	0.0003
SD females vs. HFD females	-0.2316	-0,3969 to -0,06640	Yes	**	0.0062
HFD males vs. HFD females	0.2372	-0,02062 to 0,4951	No	ns	0.0781
11
SD males vs. SD females	0.09927	0,01980 to 0,1787	Yes	*	0.0109
SD males vs. HFD males	-0.4467	-0,6830 to -0,2104	Yes	***	0.0005
SD males vs. HFD females	-0.165	-0,3402 to 0,01026	No	ns	0.0676
SD females vs. HFD males	-0.5459	-0,7820 to -0,3099	Yes	****	<0,0001
SD females vs. HFD females	-0.2643	-0,4392 to -0,08934	Yes	**	0.0034
HFD males vs. HFD females	0.2817	0,01401 to 0,5494	Yes	*	0.037
12
SD males vs. SD females	0.1059	0,03686 to 0,1749	Yes	**	0.0018
SD males vs. HFD males	-0.43	-0,6764 to -0,1836	Yes	**	0.0011
SD males vs. HFD females	-0.2144	-0,3807 to -0,04808	Yes	*	0.0108
SD females vs. HFD males	-0.5359	-0,7809 to -0,2908	Yes	***	0.0002
SD females vs. HFD females	-0.3203	-0,4845 to -0,1561	Yes	***	0.0005
HFD males vs. HFD females	0.2156	-0,05675 to 0,4879	No	ns	0.1517
13
SD males vs. SD females	0.06583	0,0008897 to 0,1308	Yes	*	0.0462
SD males vs. HFD males	-0.4583	-0,7384 to -0,1782	Yes	**	0.002
SD males vs. HFD females	-0.3526	-0,5691 to -0,1362	Yes	**	0.0023
SD females vs. HFD males	-0.5242	-0,8053 to -0,2431	Yes	***	0.0007
SD females vs. HFD females	-0.4185	-0,6362 to -0,2008	Yes	***	0.0006
HFD males vs. HFD females	0.1057	-0,2199 to 0,4313	No	ns	0.8006
14
SD males vs. SD females	0.04237	-0,03681 to 0,1216	No	ns	0.4618
SD males vs. HFD males	-0.4592	-0,7031 to -0,2153	Yes	***	0.0005
SD males vs. HFD females	-0.3884	-0,5907 to -0,1860	Yes	***	0.0005
SD females vs. HFD males	-0.5015	-0,7447 to -0,2583	Yes	***	0.0002
SD females vs. HFD females	-0.4307	-0,6322 to -0,2292	Yes	***	0.0002
HFD males vs. HFD females	0.07081	-0,2167 to 0,3583	No	ns	0.9005
SD females vs. HFD females	-0.4307	-0,6322 to -0,2292	Yes	***	0.0002
HFD males vs. HFD females	0.07081	-0,2167 to 0,3583	No	ns	0.9005

## Sheet: Fig. 2
Table Analyzed	Npy W14									Table Analyzed	Pomc W14
Two-way ANOVA	Ordinary									Two-way ANOVA	Ordinary
Alpha	0.05									Alpha	0.05
Source of Variation	% of total variation	P value	P value summary	Significant?						Source of Variation	% of total variation	P value	P value summary	Significant?
Interaction	0.07114	0.8691	ns	No						Interaction	4.579	0.2138	ns	No
sex	0.07153	0.8687	ns	No						Row Factor	4.527	0.2163	ns	No
diet	37.94	0.0008	***	Yes						Column Factor	23.52	0.008	**	Yes
ANOVA table	SS (Type III)	DF	MS	F (DFn, DFd)	P value					ANOVA table	SS (Type III)	DF	MS	F (DFn, DFd)	P value
Interaction	0.001614	1	0.001614	F (1, 24) = 0,02775	P=0,8691					Interaction	0.3582	1	0.3582	F (1, 24) = 1,631	P=0,2138
sex	0.001623	1	0.001623	F (1, 24) = 0,02790	P=0,8687					Row Factor	0.3542	1	0.3542	F (1, 24) = 1,612	P=0,2163
diet	0.8608	1	0.8608	F (1, 24) = 14,80	P=0,0008					Column Factor	1.84	1	1.84	F (1, 24) = 8,376	P=0,0080
Residual	1.396	24	0.05817							Residual	5.271	24	0.2196
Compare cell means regardless of rows and columns										Compare cell means regardless of rows and columns
Number of families	1									Number of families	1
Number of comparisons per family	6									Number of comparisons per family	6
Alpha	0.05									Alpha	0.05
Tukey's multiple comparisons test	Predicted (LS) mean diff,	95,00% CI of diff,	Significant?	Summary	Adjusted P Value					Tukey's multiple comparisons test	Mean Diff,	95,00% CI of diff,	Significant?	Summary	Adjusted P Value
Male:SD vs. Male:HFD	0.3678	-0,002398 to 0,7379	No	ns	0.0519					Male:SD vs. Male:HFD	-0.2864	-0,9775 to 0,4046	No	ns	0.667
Male:SD vs. Female:SD	-4.167e-05	-0,3594 to 0,3593	No	ns	>0,9999					Male:SD vs. Female:SD	0.001286	-0,6898 to 0,6923	No	ns	>0,9999
Male:SD vs. Female:HFD	0.3372	-0,03297 to 0,7074	No	ns	0.0832					Male:SD vs. Female:HFD	-0.7376	-1,429 to -0,04653	Yes	*	0.0334
Male:HFD vs. Female:SD	-0.3678	-0,7121 to -0,02346	Yes	*	0.0332					Male:HFD vs. Female:SD	0.2877	-0,4033 to 0,9788	No	ns	0.6639
Male:HFD vs. Female:HFD	-0.03057	-0,3862 to 0,3251	No	ns	0.9952					Male:HFD vs. Female:HFD	-0.4511	-1,142 to 0,2399	No	ns	0.2974
Female:SD vs. Female:HFD	0.3372	-0,007113 to 0,6816	No	ns	0.0564					Female:SD vs. Female:HFD	-0.7389	-1,430 to -0,04782	Yes	*	0.033
Test details	Predicted (LS) mean 1	Predicted (LS) mean 2	Predicted (LS) mean diff,	SE of diff,	N1	N2	q	DF		Test details	Mean 1	Mean 2	Mean Diff,	SE of diff,	N1	N2	q	DF
Male:SD vs. Male:HFD	1	0.6326	0.3678	0.1342	6	7	3.876	24		Male:SD vs. Male:HFD	1.001	1.287	-0.2864	0.2505	7	7	1.617	24
Male:SD vs. Female:SD	1	1	-4.167e-05	0.1303	6	8	0.0004524	24		Male:SD vs. Female:SD	1.001	0.9994	0.001286	0.2505	7	7	0.007258	24
Male:SD vs. Female:HFD	1	0.6631	0.3372	0.1342	6	7	3.554	24		Male:SD vs. Female:HFD	1.001	1.738	-0.7376	0.2505	7	7	4.164	24
Male:HFD vs. Female:SD	0.6326	1	-0.3678	0.1248	7	8	4.167	24		Male:HFD vs. Female:SD	1.287	0.9994	0.2877	0.2505	7	7	1.624	24
Male:HFD vs. Female:HFD	0.6326	0.6631	-0.03057	0.1289	7	7	0.3354	24		Male:HFD vs. Female:HFD	1.287	1.738	-0.4511	0.2505	7	7	2.547	24
Female:SD vs. Female:HFD	1	0.6631	0.3372	0.1248	8	7	3.821	24		Female:SD vs. Female:HFD	0.9994	1.738	-0.7389	0.2505	7	7	4.171	24
Table Analyzed	Agrp W14									Table Analyzed	Mc4r W14
Two-way ANOVA	Ordinary									Two-way ANOVA	Ordinary
Alpha	0.05									Alpha	0.05
Source of Variation	% of total variation	P value	P value summary	Significant?						Source of Variation	% of total variation	P value	P value summary	Significant?
Interaction	0.2417	0.6959	ns	No						Interaction	5.451	0.2023	ns	No
Row Factor	0.2294	0.7033	ns	No						sex	5.31	0.2081	ns	No
Column Factor	59.53	<0,0001	****	Yes						diet	2.862	0.3521	ns	No
ANOVA table	SS (Type III)	DF	MS	F (DFn, DFd)	P value					ANOVA table	SS (Type III)	DF	MS	F (DFn, DFd)	P value
Interaction	0.009217	1	0.009217	F (1, 26) = 0,1563	P=0,6959					Interaction	0.2571	1	0.2571	F (1, 27) = 1,708	P=0,2023
Row Factor	0.008745	1	0.008745	F (1, 26) = 0,1483	P=0,7033					sex	0.2504	1	0.2504	F (1, 27) = 1,663	P=0,2081
Column Factor	2.27	1	2.27	F (1, 26) = 38,48	P<0,0001					diet	0.135	1	0.135	F (1, 27) = 0,8965	P=0,3521
Residual	1.534	26	0.05898							Residual	4.065	27	0.1506
Compare cell means regardless of rows and columns										Compare cell means regardless of rows and columns
Number of families	1									Number of families	1
Number of comparisons per family	6									Number of comparisons per family	6
Alpha	0.05									Alpha	0.05
Tukey's multiple comparisons test	Mean Diff,	95,00% CI of diff,	Significant?	Summary	Adjusted P Value					Tukey's multiple comparisons test	Mean Diff,	95,00% CI of diff,	Significant?	Summary	Adjusted P Value
Male:SD vs. Male:HFD	0.5162	0,1714 to 0,8610	Yes	**	0.0019					Male:SD vs. Male:HFD	0.3146	-0,2163 to 0,8455	No	ns	0.3838
Male:SD vs. Female:SD	-0.0009107	-0,3457 to 0,3439	No	ns	>0,9999					Male:SD vs. Female:SD	0.002375	-0,5285 to 0,5333	No	ns	>0,9999
Male:SD vs. Female:HFD	0.5856	0,2294 to 0,9417	Yes	***	0.0007					Male:SD vs. Female:HFD	-0.04787	-0,5974 to 0,5017	No	ns	0.9951
Male:HFD vs. Female:SD	-0.5171	-0,8503 to -0,1840	Yes	**	0.0013					Male:HFD vs. Female:SD	-0.3123	-0,8432 to 0,2187	No	ns	0.3904
Male:HFD vs. Female:HFD	0.06936	-0,2755 to 0,4142	No	ns	0.9452					Male:HFD vs. Female:HFD	-0.3625	-0,9120 to 0,1870	No	ns	0.2929
Female:SD vs. Female:HFD	0.5865	0,2417 to 0,9313	Yes	***	0.0004					Female:SD vs. Female:HFD	-0.05025	-0,5998 to 0,4993	No	ns	0.9944
Test details	Mean 1	Mean 2	Mean Diff,	SE of diff,	N1	N2	q	DF		Test details	Mean 1	Mean 2	Mean Diff,	SE of diff,	N1	N2	q	DF
Male:SD vs. Male:HFD	0.9997	0.4835	0.5162	0.1257	7	8	5.808	26		Male:SD vs. Male:HFD	1.001	0.6865	0.3146	0.194	8	8	2.293	27
Male:SD vs. Female:SD	0.9997	1.001	-0.0009107	0.1257	7	8	0.01025	26		Male:SD vs. Female:SD	1.001	0.9988	0.002375	0.194	8	8	0.01731	27
Male:SD vs. Female:HFD	0.9997	0.4141	0.5856	0.1298	7	7	6.379	26		Male:SD vs. Female:HFD	1.001	1.049	-0.04787	0.2008	8	7	0.3372	27
Male:HFD vs. Female:SD	0.4835	1.001	-0.5171	0.1214	8	8	6.022	26		Male:HFD vs. Female:SD	0.6865	0.9988	-0.3123	0.194	8	8	2.276	27
Male:HFD vs. Female:HFD	0.4835	0.4141	0.06936	0.1257	8	7	0.7803	26		Male:HFD vs. Female:HFD	0.6865	1.049	-0.3625	0.2008	8	7	2.553	27
Female:SD vs. Female:HFD	1.001	0.4141	0.5865	0.1257	8	7	6.599	26		Female:SD vs. Female:HFD	0.9988	1.049	-0.05025	0.2008	8	7	0.3539	27
Table Analyzed	Crh W14									Table Analyzed	Bdnf W14
Two-way ANOVA	Ordinary									Two-way ANOVA	Ordinary
Alpha	0.05									Alpha	0.05
Source of Variation	% of total variation	P value	P value summary	Significant?						Source of Variation	% of total variation	P value	P value summary	Significant?
Interaction	20.54	0.0051	**	Yes						Interaction	0.4736	0.7323	ns	No
sex	20.09	0.0055	**	Yes						sex	0.4049	0.7517	ns	No
diet	2.076	0.3384	ns	No						diet	0.1937	0.8267	ns	No
ANOVA table	SS (Type III)	DF	MS	F (DFn, DFd)	P value					ANOVA table	SS (Type III)	DF	MS	F (DFn, DFd)	P value
Interaction	0.4462	1	0.4462	F (1, 25) = 9,424	P=0,0051					Interaction	0.001661	1	0.001661	F (1, 25) = 0,1197	P=0,7323
sex	0.4366	1	0.4366	F (1, 25) = 9,221	P=0,0055					sex	0.00142	1	0.00142	F (1, 25) = 0,1023	P=0,7517
diet	0.0451	1	0.0451	F (1, 25) = 0,9525	P=0,3384					diet	0.0006794	1	0.0006794	F (1, 25) = 0,04895	P=0,8267
Residual	1.184	25	0.04735							Residual	0.347	25	0.01388
Compare cell means regardless of rows and columns										Compare cell means regardless of rows and columns
Number of families	1									Number of families	1
Number of comparisons per family	6									Number of comparisons per family	6
Alpha	0.05									Alpha	0.05
Tukey's multiple comparisons test	Mean Diff,	95,00% CI of diff,	Significant?	Summary	Adjusted P Value					Tukey's multiple comparisons test	Mean Diff,	95,00% CI of diff,	Significant?	Summary	Adjusted P Value
Male:SD vs. Male:HFD	0.3293	0,02999 to 0,6285	Yes	*	0.0272					Male:SD vs. Male:HFD	0.005464	-0,1622 to 0,1732	No	ns	0.9997
Male:SD vs. Female:SD	0.002708	-0,3205 to 0,3259	No	ns	>0,9999					Male:SD vs. Female:SD	0.001143	-0,1721 to 0,1744	No	ns	>0,9999
Male:SD vs. Female:HFD	-0.1677	-0,4775 to 0,1421	No	ns	0.4587					Male:SD vs. Female:HFD	-0.02371	-0,1969 to 0,1495	No	ns	0.9814
Male:HFD vs. Female:SD	-0.3265	-0,6498 to -0,003306	Yes	*	0.0471					Male:HFD vs. Female:SD	-0.004321	-0,1720 to 0,1634	No	ns	0.9999
Male:HFD vs. Female:HFD	-0.4969	-0,8067 to -0,1872	Yes	***	0.0009					Male:HFD vs. Female:HFD	-0.02918	-0,1969 to 0,1385	No	ns	0.9631
Female:SD vs. Female:HFD	-0.1704	-0,5034 to 0,1626	No	ns	0.5065					Female:SD vs. Female:HFD	-0.02486	-0,1981 to 0,1484	No	ns	0.9787
Test details	Mean 1	Mean 2	Mean Diff,	SE of diff,	N1	N2	q	DF		Test details	Mean 1	Mean 2	Mean Diff,	SE of diff,	N1	N2	q	DF
Male:SD vs. Male:HFD	1.001	0.6716	0.3293	0.1088	8	8	4.28	25		Male:SD vs. Male:HFD	0.9997	0.9943	0.005464	0.06097	7	8	0.1267	25
Male:SD vs. Female:SD	1.001	0.9982	0.002708	0.1175	8	6	0.03259	25		Male:SD vs. Female:SD	0.9997	0.9986	0.001143	0.06297	7	7	0.02567	25
Male:SD vs. Female:HFD	1.001	1.169	-0.1677	0.1126	8	7	2.106	25		Male:SD vs. Female:HFD	0.9997	1.023	-0.02371	0.06297	7	7	0.5326	25
Male:HFD vs. Female:SD	0.6716	0.9982	-0.3265	0.1175	8	6	3.93	25		Male:HFD vs. Female:SD	0.9943	0.9986	-0.004321	0.06097	8	7	0.1002	25
Male:HFD vs. Female:HFD	0.6716	1.169	-0.4969	0.1126	8	7	6.241	25		Male:HFD vs. Female:HFD	0.9943	1.023	-0.02918	0.06097	8	7	0.6768	25
Female:SD vs. Female:HFD	0.9982	1.169	-0.1704	0.1211	6	7	1.991	25		Female:SD vs. Female:HFD	0.9986	1.023	-0.02486	0.06297	7	7	0.5583	25

## Sheet: Fig. 3
Table Analyzed	Il1b W14									Table Analyzed	Tnf W14
Two-way ANOVA	Ordinary									Two-way ANOVA	Ordinary
Alpha	0.05									Alpha	0.05
Source of Variation	% of total variation	P value	P value summary	Significant?						Source of Variation	% of total variation	P value	P value summary	Significant?
Interaction	1.991	0.4557	ns	No						Interaction	6.133	0.1981	ns	No
sex	1.909	0.465	ns	No						sex	6.148	0.1976	ns	No
diet	2.106	0.4431	ns	No						diet	0.3824	0.744	ns	No
ANOVA table	SS (Type III)	DF	MS	F (DFn, DFd)	P value					ANOVA table	SS (Type III)	DF	MS	F (DFn, DFd)	P value
Interaction	0.1891	1	0.1891	F (1, 27) = 0,5728	P=0,4557					Interaction	0.2916	1	0.2916	F (1, 25) = 1,748	P=0,1981
sex	0.1813	1	0.1813	F (1, 27) = 0,5492	P=0,4650					sex	0.2923	1	0.2923	F (1, 25) = 1,752	P=0,1976
diet	0.2	1	0.2	F (1, 27) = 0,6060	P=0,4431					diet	0.01818	1	0.01818	F (1, 25) = 0,1090	P=0,7440
Residual	8.912	27	0.3301							Residual	4.17	25	0.1668
Compare cell means regardless of rows and columns										Compare cell means regardless of rows and columns
Number of families	1									Number of families	1
Number of comparisons per family	6									Number of comparisons per family	6
Alpha	0.05									Alpha	0.05
Tukey's multiple comparisons test	Mean Diff,	95,00% CI of diff,	Significant?	Summary	Adjusted P Value					Tukey's multiple comparisons test	Mean Diff,	95,00% CI of diff,	Significant?	Summary	Adjusted P Value
Male:SD vs. Male:HFD	-0.3174	-1,103 to 0,4687	No	ns	0.6897					Male:SD vs. Male:HFD	-0.1507	-0,7512 to 0,4498	No	ns	0.8998
Male:SD vs. Female:SD	-0.00325	-0,7894 to 0,7829	No	ns	>0,9999					Male:SD vs. Female:SD	0.00025	-0,5812 to 0,5817	No	ns	>0,9999
Male:SD vs. Female:HFD	-0.007714	-0,8214 to 0,8060	No	ns	>0,9999					Male:SD vs. Female:HFD	0.2513	-0,3492 to 0,8518	No	ns	0.6622
Male:HFD vs. Female:SD	0.3141	-0,4720 to 1,100	No	ns	0.6964					Male:HFD vs. Female:SD	0.151	-0,4305 to 0,7324	No	ns	0.8905
Male:HFD vs. Female:HFD	0.3097	-0,5041 to 1,123	No	ns	0.727					Male:HFD vs. Female:HFD	0.402	-0,1985 to 1,002	No	ns	0.2784
Female:SD vs. Female:HFD	-0.004464	-0,8182 to 0,8093	No	ns	>0,9999					Female:SD vs. Female:HFD	0.251	-0,3304 to 0,8325	No	ns	0.6401
Test details	Mean 1	Mean 2	Mean Diff,	SE of diff,	N1	N2	q	DF		Test details	Mean 1	Mean 2	Mean Diff,	SE of diff,	N1	N2	q	DF
Male:SD vs. Male:HFD	0.999	1.316	-0.3174	0.2873	8	8	1.562	27		Male:SD vs. Male:HFD	1	1.151	-0.1507	0.2183	7	7	0.9763	25
Male:SD vs. Female:SD	0.999	1.002	-0.00325	0.2873	8	8	0.016	27		Male:SD vs. Female:SD	1	0.9998	0.00025	0.2114	7	8	0.001673	25
Male:SD vs. Female:HFD	0.999	1.007	-0.007714	0.2973	8	7	0.03669	27		Male:SD vs. Female:HFD	1	0.7487	0.2513	0.2183	7	7	1.628	25
Male:HFD vs. Female:SD	1.316	1.002	0.3141	0.2873	8	8	1.546	27		Male:HFD vs. Female:SD	1.151	0.9998	0.151	0.2114	7	8	1.01	25
Male:HFD vs. Female:HFD	1.316	1.007	0.3097	0.2973	8	7	1.473	27		Male:HFD vs. Female:HFD	1.151	0.7487	0.402	0.2183	7	7	2.604	25
Female:SD vs. Female:HFD	1.002	1.007	-0.004464	0.2973	8	7	0.02123	27		Female:SD vs. Female:HFD	0.9998	0.7487	0.251	0.2114	8	7	1.68	25
Table Analyzed	Il6 W14									Table Analyzed	Cd11b W14
Two-way ANOVA	Ordinary									Two-way ANOVA	Ordinary
Alpha	0.05									Alpha	0.05
Source of Variation	% of total variation	P value	P value summary	Significant?						Source of Variation	% of total variation	P value	P value summary	Significant?
Interaction	5.815	0.1932	ns	No						Interaction	11.53	0.0255	*	Yes
sex	5.873	0.191	ns	No						sex	11.54	0.0254	*	Yes
diet	0.8186	0.6206	ns	No						diet	24.13	0.002	**	Yes
ANOVA table	SS (Type III)	DF	MS	F (DFn, DFd)	P value					ANOVA table	SS (Type III)	DF	MS	F (DFn, DFd)	P value
Interaction	0.1744	1	0.1744	F (1, 27) = 1,781	P=0,1932					Interaction	0.1964	1	0.1964	F (1, 27) = 5,589	P=0,0255
sex	0.1761	1	0.1761	F (1, 27) = 1,799	P=0,1910					sex	0.1967	1	0.1967	F (1, 27) = 5,597	P=0,0254
diet	0.02455	1	0.02455	F (1, 27) = 0,2507	P=0,6206					diet	0.4111	1	0.4111	F (1, 27) = 11,70	P=0,0020
Residual	2.643	27	0.0979							Residual	0.9486	27	0.03513
Compare cell means regardless of rows and columns										Compare cell means regardless of rows and columns
Number of families	1									Number of families	1
Number of comparisons per family	6									Number of comparisons per family	6
Alpha	0.05									Alpha	0.05
Tukey's multiple comparisons test	Mean Diff,	95,00% CI of diff,	Significant?	Summary	Adjusted P Value					Tukey's multiple comparisons test	Mean Diff,	95,00% CI of diff,	Significant?	Summary	Adjusted P Value
Male:SD vs. Male:HFD	0.09387	-0,3342 to 0,5220	No	ns	0.9311					Male:SD vs. Male:HFD	-0.07125	-0,3277 to 0,1852	No	ns	0.8715
Male:SD vs. Female:SD	-0.00075	-0,4289 to 0,4274	No	ns	>0,9999					Male:SD vs. Female:SD	-0.000125	-0,2566 to 0,2563	No	ns	>0,9999
Male:SD vs. Female:HFD	-0.2074	-0,6505 to 0,2358	No	ns	0.5827					Male:SD vs. Female:HFD	-0.3903	-0,6557 to -0,1248	Yes	**	0.0022
Male:HFD vs. Female:SD	-0.09463	-0,5227 to 0,3335	No	ns	0.9296					Male:HFD vs. Female:SD	0.07112	-0,1853 to 0,3276	No	ns	0.8721
Male:HFD vs. Female:HFD	-0.3013	-0,7444 to 0,1419	No	ns	0.2685					Male:HFD vs. Female:HFD	-0.319	-0,5845 to -0,05353	Yes	*	0.014
Female:SD vs. Female:HFD	-0.2066	-0,6498 to 0,2365	No	ns	0.5856					Female:SD vs. Female:HFD	-0.3901	-0,6556 to -0,1247	Yes	**	0.0022
Test details	Mean 1	Mean 2	Mean Diff,	SE of diff,	N1	N2	q	DF		Test details	Mean 1	Mean 2	Mean Diff,	SE of diff,	N1	N2	q	DF
Male:SD vs. Male:HFD	0.9996	0.9058	0.09387	0.1564	8	8	0.8486	27		Male:SD vs. Male:HFD	0.9998	1.071	-0.07125	0.09372	8	8	1.075	27
Male:SD vs. Female:SD	0.9996	1	-0.00075	0.1564	8	8	0.00678	27		Male:SD vs. Female:SD	0.9998	0.9999	-0.000125	0.09372	8	8	0.001886	27
Male:SD vs. Female:HFD	0.9996	1.207	-0.2074	0.1619	8	7	1.811	27		Male:SD vs. Female:HFD	0.9998	1.39	-0.3903	0.09701	8	7	5.689	27
Male:HFD vs. Female:SD	0.9058	1	-0.09463	0.1564	8	8	0.8554	27		Male:HFD vs. Female:SD	1.071	0.9999	0.07112	0.09372	8	8	1.073	27
Male:HFD vs. Female:HFD	0.9058	1.207	-0.3013	0.1619	8	7	2.631	27		Male:HFD vs. Female:HFD	1.071	1.39	-0.319	0.09701	8	7	4.65	27
Female:SD vs. Female:HFD	1	1.207	-0.2066	0.1619	8	7	1.804	27		Female:SD vs. Female:HFD	0.9999	1.39	-0.3901	0.09701	8	7	5.687	27
Table Analyzed	Nos2 W14									Table Analyzed	Fizz1 W14
Two-way ANOVA	Ordinary									Two-way ANOVA	Ordinary
Alpha	0.05									Alpha	0.05
Source of Variation	% of total variation	P value	P value summary	Significant?						Source of Variation	% of total variation	P value	P value summary	Significant?
Interaction	10.68	0.0604	ns	No						Interaction	0.6176	0.696	ns	No
sex	10.86	0.0585	ns	No						sex	0.5754	0.706	ns	No
diet	3.248	0.2893	ns	No						diet	0.07096	0.8945	ns	No
ANOVA table	SS (Type III)	DF	MS	F (DFn, DFd)	P value					ANOVA table	SS (Type III)	DF	MS	F (DFn, DFd)	P value
Interaction	0.2588	1	0.2588	F (1, 27) = 3,841	P=0,0604					Interaction	0.02368	1	0.02368	F (1, 25) = 0,1563	P=0,6960
sex	0.2631	1	0.2631	F (1, 27) = 3,904	P=0,0585					sex	0.02206	1	0.02206	F (1, 25) = 0,1456	P=0,7060
diet	0.07871	1	0.07871	F (1, 27) = 1,168	P=0,2893					diet	0.00272	1	0.00272	F (1, 25) = 0,01795	P=0,8945
Residual	1.819	27	0.06738							Residual	3.788	25	0.1515
Compare cell means regardless of rows and columns										Compare cell means regardless of rows and columns
Number of families	1									Number of families	1
Number of comparisons per family	6									Number of comparisons per family	6
Alpha	0.05									Alpha	0.05
Tukey's multiple comparisons test	Mean Diff,	95,00% CI of diff,	Significant?	Summary	Adjusted P Value					Tukey's multiple comparisons test	Mean Diff,	95,00% CI of diff,	Significant?	Summary	Adjusted P Value
Male:SD vs. Male:HFD	0.284	-0,07117 to 0,6392	No	ns	0.1522					Male:SD vs. Male:HFD	-0.03804	-0,6163 to 0,5402	No	ns	0.9978
Male:SD vs. Female:SD	-0.0015	-0,3567 to 0,3537	No	ns	>0,9999					Male:SD vs. Female:SD	-0.002	-0,5374 to 0,5334	No	ns	>0,9999
Male:SD vs. Female:HFD	-0.08361	-0,4512 to 0,2840	No	ns	0.924					Male:SD vs. Female:HFD	0.07505	-0,4791 to 0,6292	No	ns	0.982
Male:HFD vs. Female:SD	-0.2855	-0,6407 to 0,06967	No	ns	0.1489					Male:HFD vs. Female:SD	0.03604	-0,5422 to 0,6143	No	ns	0.9982
Male:HFD vs. Female:HFD	-0.3676	-0,7352 to 3,354e-005	No	ns	0.05					Male:HFD vs. Female:HFD	0.1131	-0,4826 to 0,7088	No	ns	0.9529
Female:SD vs. Female:HFD	-0.08211	-0,4497 to 0,2855	No	ns	0.9276					Female:SD vs. Female:HFD	0.07705	-0,4771 to 0,6312	No	ns	0.9805
Test details	Mean 1	Mean 2	Mean Diff,	SE of diff,	N1	N2	q	DF		Test details	Mean 1	Mean 2	Mean Diff,	SE of diff,	N1	N2	q	DF
Male:SD vs. Male:HFD	0.9992	0.7153	0.284	0.1298	8	8	3.095	27		Male:SD vs. Male:HFD	0.9986	1.037	-0.03804	0.2102	8	6	0.2559	25
Male:SD vs. Female:SD	0.9992	1.001	-0.0015	0.1298	8	8	0.01634	27		Male:SD vs. Female:SD	0.9986	1.001	-0.002	0.1946	8	8	0.01453	25
Male:SD vs. Female:HFD	0.9992	1.083	-0.08361	0.1343	8	7	0.8801	27		Male:SD vs. Female:HFD	0.9986	0.9236	0.07505	0.2015	8	7	0.5269	25
Male:HFD vs. Female:SD	0.7153	1.001	-0.2855	0.1298	8	8	3.111	27		Male:HFD vs. Female:SD	1.037	1.001	0.03604	0.2102	6	8	0.2425	25
Male:HFD vs. Female:HFD	0.7153	1.083	-0.3676	0.1343	8	7	3.87	27		Male:HFD vs. Female:HFD	1.037	0.9236	0.1131	0.2166	6	7	0.7385	25
Female:SD vs. Female:HFD	1.001	1.083	-0.08211	0.1343	8	7	0.8643	27		Female:SD vs. Female:HFD	1.001	0.9236	0.07705	0.2015	8	7	0.5409	25
Table Analyzed	Arg1 W14
Two-way ANOVA	Ordinary
Alpha	0.05
Source of Variation	% of total variation	P value	P value summary	Significant?
Interaction	10.15	0.0753	ns	No
sex	10.13	0.0756	ns	No
diet	0.6181	0.6516	ns	No
ANOVA table	SS (Type III)	DF	MS	F (DFn, DFd)	P value
Interaction	0.4857	1	0.4857	F (1, 27) = 3,422	P=0,0753
sex	0.4847	1	0.4847	F (1, 27) = 3,415	P=0,0756
diet	0.02958	1	0.02958	F (1, 27) = 0,2084	P=0,6516
Residual	3.832	27	0.1419
Compare cell means regardless of rows and columns
Number of families	1
Number of comparisons per family	6
Alpha	0.05
Tukey's multiple comparisons test	Mean Diff,	95,00% CI of diff,	Significant?	Summary	Adjusted P Value
Male:SD vs. Male:HFD	-0.1889	-0,7043 to 0,3266	No	ns	0.7491
Male:SD vs. Female:SD	-0.00025	-0,5157 to 0,5152	No	ns	>0,9999
Male:SD vs. Female:HFD	0.3124	-0,2212 to 0,8460	No	ns	0.3943
Male:HFD vs. Female:SD	0.1886	-0,3268 to 0,7041	No	ns	0.7499
Male:HFD vs. Female:HFD	0.5013	-0,03229 to 1,035	No	ns	0.0713
Female:SD vs. Female:HFD	0.3126	-0,2209 to 0,8462	No	ns	0.3936
Test details	Mean 1	Mean 2	Mean Diff,	SE of diff,	N1	N2	q	DF
Male:SD vs. Male:HFD	1.001	1.19	-0.1889	0.1884	8	8	1.418	27
Male:SD vs. Female:SD	1.001	1.001	-0.00025	0.1884	8	8	0.001877	27
Male:SD vs. Female:HFD	1.001	0.6882	0.3124	0.195	8	7	2.266	27
Male:HFD vs. Female:SD	1.19	1.001	0.1886	0.1884	8	8	1.416	27
Male:HFD vs. Female:HFD	1.19	0.6882	0.5013	0.195	8	7	3.636	27
Female:SD vs. Female:HFD	1.001	0.6882	0.3126	0.195	8	7	2.268	27

## Sheet: Fig. 4
Table Analyzed	Iba1 W14									Table Analyzed	Iba1/P2ry12 W14
Two-way ANOVA	Ordinary									Two-way ANOVA	Ordinary
Alpha	0.05									Alpha	0.05
Source of Variation	% of total variation	P value	P value summary	Significant?						Source of Variation	% of total variation	P value	P value summary	Significant?
Interaction	20.71	0.007	**	Yes						Interaction	16.03	0.0222	*	Yes
sex	20.76	0.007	**	Yes						sex	16.09	0.022	*	Yes
diet	1.129	0.4992	ns	No						diet	0.5873	0.6447	ns	No
ANOVA table	SS (Type III)	DF	MS	F (DFn, DFd)	P value					ANOVA table	SS (Type III)	DF	MS	F (DFn, DFd)	P value
Interaction	2.543	1	2.543	F (1, 25) = 8,623	P=0,0070					Interaction	4.287	1	4.287	F (1, 25) = 5,947	P=0,0222
sex	2.549	1	2.549	F (1, 25) = 8,643	P=0,0070					sex	4.302	1	4.302	F (1, 25) = 5,968	P=0,0220
diet	0.1387	1	0.1387	F (1, 25) = 0,4701	P=0,4992					diet	0.1571	1	0.1571	F (1, 25) = 0,2179	P=0,6447
Residual	7.374	25	0.2949							Residual	18.02	25	0.7209
Compare cell means regardless of rows and columns										Compare cell means regardless of rows and columns
Number of families	1									Number of families	1
Number of comparisons per family	6									Number of comparisons per family	6
Alpha	0.05									Alpha	0.05
Tukey's multiple comparisons test	Mean Diff,	95,00% CI of diff,	Significant?	Summary	Adjusted P Value					Tukey's multiple comparisons test	Mean Diff,	95,00% CI of diff,	Significant?	Summary	Adjusted P Value
Male:SD vs. Male:HFD	-0.4572	-1,230 to 0,3159	No	ns	0.3826					Male:SD vs. Male:HFD	-0.9226	-2,090 to 0,2451	No	ns	0.1584
Male:SD vs. Female:SD	0.0006729	-0,7725 to 0,7738	No	ns	>0,9999					Male:SD vs. Female:SD	0.00137	-1,207 to 1,210	No	ns	>0,9999
Male:SD vs. Female:HFD	0.7364	-0,09468 to 1,568	No	ns	0.0957					Male:SD vs. Female:HFD	0.6275	-0,6338 to 1,889	No	ns	0.5299
Male:HFD vs. Female:SD	0.4579	-0,2891 to 1,205	No	ns	0.3517					Male:HFD vs. Female:SD	0.924	-0,2847 to 2,133	No	ns	0.1798
Male:HFD vs. Female:HFD	1.194	0,3869 to 2,000	Yes	**	0.0022					Male:HFD vs. Female:HFD	1.55	0,2888 to 2,811	Yes	*	0.0119
Female:SD vs. Female:HFD	0.7358	-0,07102 to 1,543	No	ns	0.083					Female:SD vs. Female:HFD	0.6261	-0,6732 to 1,925	No	ns	0.5559
Test details	Mean 1	Mean 2	Mean Diff,	SE of diff,	N1	N2	q	DF		Test details	Mean 1	Mean 2	Mean Diff,	SE of diff,	N1	N2	q	DF
Male:SD vs. Male:HFD	0.9999	1.457	-0.4572	0.2811	7	8	2.3	25		Male:SD vs. Male:HFD	1.002	1.924	-0.9226	0.4245	8	8	3.073	25
Male:SD vs. Female:SD	0.9999	0.9993	0.0006729	0.2811	7	8	0.003385	25		Male:SD vs. Female:SD	1.002	1	0.00137	0.4394	8	7	0.004408	25
Male:SD vs. Female:HFD	0.9999	0.2635	0.7364	0.3021	7	6	3.447	25		Male:SD vs. Female:HFD	1.002	0.374	0.6275	0.4585	8	6	1.935	25
Male:HFD vs. Female:SD	1.457	0.9993	0.4579	0.2715	8	8	2.385	25		Male:HFD vs. Female:SD	1.924	1	0.924	0.4394	8	7	2.974	25
Male:HFD vs. Female:HFD	1.457	0.2635	1.194	0.2933	8	6	5.755	25		Male:HFD vs. Female:HFD	1.924	0.374	1.55	0.4585	8	6	4.781	25
Female:SD vs. Female:HFD	0.9993	0.2635	0.7358	0.2933	8	6	3.548	25		Female:SD vs. Female:HFD	1	0.374	0.6261	0.4724	7	6	1.875	25
Table Analyzed	P2ry12 W14									Table Analyzed	Gfap W14
Two-way ANOVA	Ordinary									Two-way ANOVA	Ordinary
Alpha	0.05									Alpha	0.05
Source of Variation	% of total variation	P value	P value summary	Significant?						Source of Variation	% of total variation	P value	P value summary	Significant?
Interaction	3.26	0.3182	ns	No						Interaction	0.3662	0.7518	ns	No
sex	3.283	0.3165	ns	No						sex	0.3112	0.7706	ns	No
diet	7.863	0.1259	ns	No						diet	2.6	0.4021	ns	No
ANOVA table	SS (Type III)	DF	MS	F (DFn, DFd)	P value					ANOVA table	SS (Type III)	DF	MS	F (DFn, DFd)	P value
Interaction	0.234	1	0.234	F (1, 27) = 1,034	P=0,3182					Interaction	0.00711	1	0.00711	F (1, 27) = 0,1021	P=0,7518
sex	0.2357	1	0.2357	F (1, 27) = 1,042	P=0,3165					sex	0.00604	1	0.00604	F (1, 27) = 0,08673	P=0,7706
diet	0.5644	1	0.5644	F (1, 27) = 2,495	P=0,1259					diet	0.05048	1	0.05048	F (1, 27) = 0,7248	P=0,4021
Residual	6.109	27	0.2263							Residual	1.88	27	0.06964
Compare cell means regardless of rows and columns										Compare cell means regardless of rows and columns
Number of families	1									Number of families	1
Number of comparisons per family	6									Number of comparisons per family	6
Alpha	0.05									Alpha	0.05
Tukey's multiple comparisons test	Mean Diff,	95,00% CI of diff,	Significant?	Summary	Adjusted P Value					Tukey's multiple comparisons test	Mean Diff,	95,00% CI of diff,	Significant?	Summary	Adjusted P Value
Male:SD vs. Male:HFD	0.4444	-0,2065 to 1,095	No	ns	0.265					Male:SD vs. Male:HFD	-0.0505	-0,4116 to 0,3106	No	ns	0.9805
Male:SD vs. Female:SD	-0.000625	-0,6515 to 0,6502	No	ns	>0,9999					Male:SD vs. Female:SD	0.002375	-0,3587 to 0,3635	No	ns	>0,9999
Male:SD vs. Female:HFD	0.09564	-0,5781 to 0,7693	No	ns	0.9797					Male:SD vs. Female:HFD	-0.1088	-0,4826 to 0,2650	No	ns	0.8553
Male:HFD vs. Female:SD	-0.445	-1,096 to 0,2059	No	ns	0.2639					Male:HFD vs. Female:SD	0.05287	-0,3082 to 0,4140	No	ns	0.9778
Male:HFD vs. Female:HFD	-0.3487	-1,022 to 0,3250	No	ns	0.5003					Male:HFD vs. Female:HFD	-0.0583	-0,4321 to 0,3155	No	ns	0.9734
Female:SD vs. Female:HFD	0.09627	-0,5774 to 0,7700	No	ns	0.9793					Female:SD vs. Female:HFD	-0.1112	-0,4849 to 0,2626	No	ns	0.8473
Test details	Mean 1	Mean 2	Mean Diff,	SE of diff,	N1	N2	q	DF		Test details	Mean 1	Mean 2	Mean Diff,	SE of diff,	N1	N2	q	DF
Male:SD vs. Male:HFD	0.9995	0.5551	0.4444	0.2378	8	8	2.642	27		Male:SD vs. Male:HFD	1.002	1.052	-0.0505	0.132	8	8	0.5412	27
Male:SD vs. Female:SD	0.9995	1	-0.000625	0.2378	8	8	0.003716	27		Male:SD vs. Female:SD	1.002	0.9993	0.002375	0.132	8	8	0.02545	27
Male:SD vs. Female:HFD	0.9995	0.9039	0.09564	0.2462	8	7	0.5494	27		Male:SD vs. Female:HFD	1.002	1.11	-0.1088	0.1366	8	7	1.127	27
Male:HFD vs. Female:SD	0.5551	1	-0.445	0.2378	8	8	2.646	27		Male:HFD vs. Female:SD	1.052	0.9993	0.05287	0.132	8	8	0.5667	27
Male:HFD vs. Female:HFD	0.5551	0.9039	-0.3487	0.2462	8	7	2.003	27		Male:HFD vs. Female:HFD	1.052	1.11	-0.0583	0.1366	8	7	0.6037	27
Female:SD vs. Female:HFD	1	0.9039	0.09627	0.2462	8	7	0.553	27		Female:SD vs. Female:HFD	0.9993	1.11	-0.1112	0.1366	8	7	1.151	27
Table Analyzed	IBA1+ cell number per image W14									Table Analyzed	GFAP+ cell number per image W14
Two-way ANOVA	Ordinary									Two-way ANOVA	Ordinary
Alpha	0.05									Alpha	0.05
Source of Variation	% of total variation	P value	P value summary	Significant?						Source of Variation	% of total variation	P value	P value summary	Significant?
Interaction	2.101	0.4039	ns	No						Interaction	8.632	0.1097	ns	No
sex	15.89	0.0276	*	Yes						sex	6.72	0.1559	ns	No
diet	5.921	0.1662	ns	No						diet	1.606	0.4813	ns	No
ANOVA table	SS (Type III)	DF	MS	F (DFn, DFd)	P value					ANOVA table	SS (Type III)	DF	MS	F (DFn, DFd)	P value
Interaction	40.21	1	40.21	F (1, 26) = 0,7200	P=0,4039					Interaction	300.1	1	300.1	F (1, 26) = 2,743	P=0,1097
sex	304.1	1	304.1	F (1, 26) = 5,445	P=0,0276					sex	233.7	1	233.7	F (1, 26) = 2,136	P=0,1559
diet	113.3	1	113.3	F (1, 26) = 2,029	P=0,1662					diet	55.85	1	55.85	F (1, 26) = 0,5104	P=0,4813
Residual	1452	26	55.84							Residual	2845	26	109.4
Compare cell means regardless of rows and columns										Compare cell means regardless of rows and columns
Number of families	1									Number of families	1
Number of comparisons per family	6									Number of comparisons per family	6
Alpha	0.05									Alpha	0.05
Tukey's multiple comparisons test	Mean Diff,	95,00% CI of diff,	Significant?	Summary	Adjusted P Value					Tukey's multiple comparisons test	Mean Diff,	95,00% CI of diff,	Significant?	Summary	Adjusted P Value
Male:SD vs. Male:HFD	1.583	-9,488 to 12,65	No	ns	0.9791					Male:SD vs. Male:HFD	-9.125	-24,62 to 6,372	No	ns	0.3879
Male:SD vs. Female:SD	4.083	-6,988 to 15,15	No	ns	0.744					Male:SD vs. Female:SD	-0.75	-16,25 to 14,75	No	ns	0.9991
Male:SD vs. Female:HFD	10.33	-0,7378 to 21,40	No	ns	0.0737					Male:SD vs. Female:HFD	2.875	-12,62 to 18,37	No	ns	0.9562
Male:HFD vs. Female:SD	2.5	-7,750 to 12,75	No	ns	0.9078					Male:HFD vs. Female:SD	8.375	-5,973 to 22,72	No	ns	0.3954
Male:HFD vs. Female:HFD	8.75	-1,500 to 19,00	No	ns	0.1144					Male:HFD vs. Female:HFD	12	-2,348 to 26,35	No	ns	0.1254
Female:SD vs. Female:HFD	6.25	-4,000 to 16,50	No	ns	0.3578					Female:SD vs. Female:HFD	3.625	-10,72 to 17,97	No	ns	0.8988
Test details	Mean 1	Mean 2	Mean Diff,	SE of diff,	N1	N2	q	DF		Test details	Mean 1	Mean 2	Mean Diff,	SE of diff,	N1	N2	q	DF
Male:SD vs. Male:HFD	25.83	24.25	1.583	4.036	6	8	0.5548	26		Male:SD vs. Male:HFD	28.5	37.63	-9.125	5.649	6	8	2.284	26
Male:SD vs. Female:SD	25.83	21.75	4.083	4.036	6	8	1.431	26		Male:SD vs. Female:SD	28.5	29.25	-0.75	5.649	6	8	0.1878	26
Male:SD vs. Female:HFD	25.83	15.5	10.33	4.036	6	8	3.621	26		Male:SD vs. Female:HFD	28.5	25.63	2.875	5.649	6	8	0.7197	26
Male:HFD vs. Female:SD	24.25	21.75	2.5	3.736	8	8	0.9463	26		Male:HFD vs. Female:SD	37.63	29.25	8.375	5.23	8	8	2.265	26
Male:HFD vs. Female:HFD	24.25	15.5	8.75	3.736	8	8	3.312	26		Male:HFD vs. Female:HFD	37.63	25.63	12	5.23	8	8	3.245	26
Female:SD vs. Female:HFD	21.75	15.5	6.25	3.736	8	8	2.366	26		Female:SD vs. Female:HFD	29.25	25.63	3.625	5.23	8	8	0.9802	26

## Sheet:  Fig. 5 
Table Analyzed	Body weight gain									Table Analyzed	Body weight gain / initial weight
Mixed-effects model (REML)	Matching by factor: time									Mixed-effects model (REML)	Matching by factor: time
Assume sphericity?	Yes									Assume sphericity?	Yes
Alpha	0.05									Alpha	0.05
Fixed effects (type III)	P value	P value summary	Statistically significant (P < 0,05)?	F (DFn, DFd)						Fixed effects (type III)	P value	P value summary	Statistically significant (P < 0,05)?	F (DFn, DFd)
time	<0,0001	****	Yes	F (3, 128) = 82,68						time	<0,0001	****	Yes	F (3, 128) = 88,49
diet	<0,0001	****	Yes	F (1, 128) = 90,58						diet	<0,0001	****	Yes	F (1, 128) = 91,47
sex	<0,0001	****	Yes	F (1, 128) = 100,9						sex	<0,0001	****	Yes	F (1, 128) = 60,45
time x diet	<0,0001	****	Yes	F (3, 128) = 12,05						time x diet	<0,0001	****	Yes	F (3, 128) = 12,00
time x sex	0.0056	**	Yes	F (3, 128) = 4,392						time x sex	0.2262	ns	No	F (3, 128) = 1,469
diet x sex	<0,0001	****	Yes	F (1, 128) = 26,34						diet x sex	<0,0001	****	Yes	F (1, 128) = 18,69
time x diet x sex	0.3015	ns	No	F (3, 128) = 1,230						time x diet x sex	0.7696	ns	No	F (3, 128) = 0,3771
Random effects	SD	Variance								Random effects	SD	Variance
Subject	0	0								Subject	0	0
Residual	1.038	1.076								Residual	0.04789	0.002293
Was the matching effective?										Was the matching effective?
Chi-square, df										Chi-square, df
P value										P value
P value summary										P value summary
Is there significant matching (P < 0.05)?	No									Is there significant matching (P < 0.05)?	No
Data summary										Data summary
Number of columns	2 x 2									Number of columns	2 x 2
Number of rows (time)	4									Number of rows (time)	4
Number of subjects (Subject)	48									Number of subjects (Subject)	48
Number of missing values	48									Number of missing values	48
Tukey's multiple comparisons test	Mean Diff,	95,00% CI of diff,	Significant?	Summary	Adjusted P Value					Tukey's multiple comparisons test	Mean Diff,	95,00% CI of diff,	Significant?	Summary	Adjusted P Value
d3										d3
SD males vs. SD females	0.75	-0,8634 to 2,363	No	ns	0.3836					SD males vs. SD females	0.03	-0,03811 to 0,09811	No	ns	0.4607
SD males vs. HFD males	-1.767	-3,427 to -0,1067	Yes	*	0.0412					SD males vs. HFD males	-0.08167	-0,1494 to -0,01390	Yes	*	0.0269
SD males vs. HFD females	0.3333	-1,232 to 1,899	No	ns	0.8614					SD males vs. HFD females	0.005833	-0,05883 to 0,07049	No	ns	0.9894
SD females vs. HFD males	-2.517	-3,325 to -1,708	Yes	***	0.0002					SD females vs. HFD males	-0.1117	-0,1584 to -0,06493	Yes	**	0.0012
SD females vs. HFD females	-0.4167	-1,289 to 0,4558	No	ns	0.4981					SD females vs. HFD females	-0.02417	-0,07311 to 0,02478	No	ns	0.4641
HFD males vs. HFD females	2.1	1,401 to 2,799	Yes	****	<0,0001					HFD males vs. HFD females	0.0875	0,05050 to 0,1245	Yes	****	<0,0001
d7										d7
SD males vs. SD females	0.525	-1,900 to 2,950	No	ns	0.853					SD males vs. SD females	0.01375	-0,09327 to 0,1208	No	ns	0.9666
SD males vs. HFD males	-1.475	-3,898 to 0,9479	No	ns	0.2089					SD males vs. HFD males	-0.06542	-0,1681 to 0,03729	No	ns	0.1904
SD males vs. HFD females	0.475	-1,962 to 2,912	No	ns	0.8581					SD males vs. HFD females	0.01375	-0,08732 to 0,1148	No	ns	0.953
SD females vs. HFD males	-2	-3,450 to -0,5496	Yes	*	0.0118					SD females vs. HFD males	-0.07917	-0,1585 to 0,0002028	No	ns	0.0505
SD females vs. HFD females	-0.05	-1,501 to 1,401	No	ns	0.9993					SD females vs. HFD females	0	-0,07878 to 0,07878	No	ns	>0,9999
HFD males vs. HFD females	1.95	1,018 to 2,882	Yes	****	<0,0001					HFD males vs. HFD females	0.07917	0,03292 to 0,1254	Yes	***	0.0005
d14										d14
SD males vs. SD females	1.3	-0,2948 to 2,895	No	ns	0.0988					SD males vs. SD females	0.045	-0,01323 to 0,1032	No	ns	0.1252
SD males vs. HFD males	-3.4	-4,963 to -1,837	Yes	***	0.0005					SD males vs. HFD males	-0.1508	-0,2075 to -0,09418	Yes	****	<0,0001
SD males vs. HFD females	0.25	-1,293 to 1,793	No	ns	0.9341					SD males vs. HFD females	-0.01417	-0,07196 to 0,04362	No	ns	0.876
SD females vs. HFD males	-4.7	-5,812 to -3,588	Yes	****	<0,0001					SD females vs. HFD males	-0.1958	-0,2455 to -0,1462	Yes	****	<0,0001
SD females vs. HFD females	-1.05	-1,973 to -0,1266	Yes	*	0.0255					SD females vs. HFD females	-0.05917	-0,1104 to -0,007893	Yes	*	0.0223
HFD males vs. HFD females	3.65	2,555 to 4,745	Yes	****	<0,0001					HFD males vs. HFD females	0.1367	0,08371 to 0,1896	Yes	****	<0,0001
d28										d28
SD males vs. SD females	1.317	0,5773 to 2,056	Yes	***	0.0003					SD males vs. SD females	0.0375	-0,002897 to 0,07790	No	ns	0.075
SD males vs. HFD males	-4.967	-7,072 to -2,862	Yes	****	<0,0001					SD males vs. HFD males	-0.21	-0,2955 to -0,1245	Yes	****	<0,0001
SD males vs. HFD females	-0.6417	-1,689 to 0,4057	No	ns	0.3372					SD males vs. HFD females	-0.07083	-0,1259 to -0,01581	Yes	**	0.0095
SD females vs. HFD males	-6.283	-8,386 to -4,181	Yes	****	<0,0001					SD females vs. HFD males	-0.2475	-0,3342 to -0,1608	Yes	****	<0,0001
SD females vs. HFD females	-1.958	-2,999 to -0,9177	Yes	***	0.0003					SD females vs. HFD females	-0.1083	-0,1657 to -0,05097	Yes	***	0.0002
HFD males vs. HFD females	4.325	2,147 to 6,503	Yes	***	0.0002					HFD males vs. HFD females	0.1392	0,04718 to 0,2312	Yes	**	0.0023

## Sheet: Fig. 6
Table Analyzed	Fat mass									Table Analyzed	Fat mass percentage
Mixed-effects model (REML)	Matching by factor: time									Mixed-effects model (REML)	Matching by factor: time
Assume sphericity?	Yes									Assume sphericity?	Yes
Alpha	0.05									Alpha	0.05
Fixed effects (type III)	P value	P value summary	Statistically significant (P < 0,05)?	F (DFn, DFd)						Fixed effects (type III)	P value	P value summary	Statistically significant (P < 0,05)?	F (DFn, DFd)
time	<0,0001	****	Yes	F (3, 84) = 14,04						time	0.0007	***	Yes	F (3, 84) = 6,233
diet	<0,0001	****	Yes	F (1, 44) = 68,88						diet	<0,0001	****	Yes	F (1, 44) = 76,21
sex	<0,0001	****	Yes	F (1, 44) = 32,58						sex	0.0432	*	Yes	F (1, 44) = 4,333
time x diet	<0,0001	****	Yes	F (3, 84) = 13,01						time x diet	<0,0001	****	Yes	F (3, 84) = 9,462
time x sex	0.0001	***	Yes	F (3, 84) = 7,910						time x sex	0.0005	***	Yes	F (3, 84) = 6,567
diet x sex	<0,0001	****	Yes	F (1, 44) = 33,26						diet x sex	<0,0001	****	Yes	F (1, 44) = 30,82
time x diet x sex	<0,0001	****	Yes	F (3, 84) = 8,251						time x diet x sex	0.0003	***	Yes	F (3, 84) = 6,989
Random effects	SD	Variance								Random effects	SD	Variance
Subject	0.3689	0.1361								Subject	1.244	1.547
Residual	0.9665	0.9341								Residual	2.811	7.905
Was the matching effective?										Was the matching effective?
Chi-square, df	2,980, 1									Chi-square, df	4,463, 1
P value	0.0843									P value	0.0346
P value summary	ns									P value summary	*
Is there significant matching (P < 0.05)?	No									Is there significant matching (P < 0.05)?	Yes
Data summary										Data summary
Number of columns	2 x 2									Number of columns	2 x 2
Number of rows (time)	4									Number of rows (time)	4
Number of subjects (Subject)	48									Number of subjects (Subject)	48
Number of missing values	48									Number of missing values	48
Tukey's multiple comparisons test	Mean Diff,	95,00% CI of diff,	Significant?	Summary	Adjusted P Value					Tukey's multiple comparisons test	Mean Diff,	95,00% CI of diff,	Significant?	Summary	Adjusted P Value
d3										d3
SD males vs. SD females	0.04	-0,7875 to 0,8675	No	ns	0.9965					SD males vs. SD females	-1.915	-6,932 to 3,101	No	ns	0.4138
SD males vs. HFD males	-1.288	-1,787 to -0,7897	Yes	****	<0,0001					SD males vs. HFD males	-4.598	-6,398 to -2,799	Yes	****	<0,0001
SD males vs. HFD females	-0.4792	-0,8470 to -0,1114	Yes	**	0.0097					SD males vs. HFD females	-4.551	-6,007 to -3,096	Yes	****	<0,0001
SD females vs. HFD males	-1.328	-2,112 to -0,5449	Yes	**	0.0029					SD females vs. HFD males	-2.683	-7,131 to 1,766	No	ns	0.2364
SD females vs. HFD females	-0.5192	-1,298 to 0,2594	No	ns	0.1855					SD females vs. HFD females	-2.636	-7,192 to 1,921	No	ns	0.2383
HFD males vs. HFD females	0.8092	0,2735 to 1,345	Yes	**	0.0022					HFD males vs. HFD females	0.047	-2,063 to 2,157	No	ns	>0,9999
d7										d7
SD males vs. SD females	-0.0725	-0,9573 to 0,8123	No	ns	0.9898					SD males vs. SD females	-2.475	-5,863 to 0,9128	No	ns	0.1449
SD males vs. HFD males	-1.583	-2,482 to -0,6848	Yes	**	0.0015					SD males vs. HFD males	-5.685	-8,219 to -3,151	Yes	***	0.0001
SD males vs. HFD females	-0.4467	-1,366 to 0,4727	No	ns	0.4861					SD males vs. HFD females	-4.348	-7,573 to -1,124	Yes	**	0.0074
SD females vs. HFD males	-1.511	-2,243 to -0,7791	Yes	***	0.0002					SD females vs. HFD males	-3.21	-6,480 to 0,06035	No	ns	0.0543
SD females vs. HFD females	-0.3742	-1,140 to 0,3916	No	ns	0.5068					SD females vs. HFD females	-1.873	-5,563 to 1,816	No	ns	0.4621
HFD males vs. HFD females	1.137	0,2778 to 1,996	Yes	**	0.0068					HFD males vs. HFD females	1.336	-1,954 to 4,627	No	ns	0.67
d14										d14
SD males vs. SD females	0.2725	-0,7333 to 1,278	No	ns	0.6672					SD males vs. SD females	-1.443	-4,242 to 1,355	No	ns	0.2583
SD males vs. HFD males	-3.767	-5,298 to -2,235	Yes	****	<0,0001					SD males vs. HFD males	-11.91	-16,28 to -7,542	Yes	****	<0,0001
SD males vs. HFD females	-0.26	-1,194 to 0,6738	No	ns	0.8085					SD males vs. HFD females	-3.074	-6,117 to -0,03147	Yes	*	0.0474
SD females vs. HFD males	-4.039	-5,482 to -2,597	Yes	****	<0,0001					SD females vs. HFD males	-10.47	-14,60 to -6,329	Yes	****	<0,0001
SD females vs. HFD females	-0.5325	-1,119 to 0,05434	No	ns	0.0806					SD females vs. HFD females	-1.631	-4,168 to 0,9065	No	ns	0.2732
HFD males vs. HFD females	3.507	2,017 to 4,996	Yes	****	<0,0001					HFD males vs. HFD females	8.836	4,297 to 13,38	Yes	***	0.0002
d28										d28
SD males vs. SD females	-0.15	-0,6568 to 0,3568	No	ns	0.8286					SD males vs. SD females	-2.893	-5,166 to -0,6204	Yes	*	0.011
SD males vs. HFD males	-6.008	-8,142 to -3,873	Yes	****	<0,0001					SD males vs. HFD males	-16.92	-21,63 to -12,22	Yes	****	<0,0001
SD males vs. HFD females	-1.098	-2,060 to -0,1349	Yes	*	0.0242					SD males vs. HFD females	-6.039	-9,683 to -2,395	Yes	**	0.0017
SD females vs. HFD males	-5.858	-8,010 to -3,705	Yes	****	<0,0001					SD females vs. HFD males	-14.03	-18,95 to -9,112	Yes	****	<0,0001
SD females vs. HFD females	-0.9475	-1,962 to 0,06723	No	ns	0.0717					SD females vs. HFD females	-3.146	-7,098 to 0,8063	No	ns	0.1479
HFD males vs. HFD females	4.91	2,678 to 7,142	Yes	****	<0,0001					HFD males vs. HFD females	10.88	5,414 to 16,35	Yes	****	<0,0001
Table Analyzed	Lean mass									Table Analyzed	Lean mass percentage
Mixed-effects model (REML)	Matching by factor: time									Mixed-effects model (REML)	Matching by factor: time
Assume sphericity?	Yes									Assume sphericity?	Yes
Alpha	0.05									Alpha	0.05
Fixed effects (type III)	P value	P value summary	Statistically significant (P < 0,05)?	F (DFn, DFd)						Fixed effects (type III)	P value	P value summary	Statistically significant (P < 0,05)?	F (DFn, DFd)
time	<0,0001	****	Yes	F (3, 128) = 48,13						time	<0,0001	****	Yes	F (3, 84) = 12,27
diet	0.5307	ns	No	F (1, 128) = 0,3952						diet	<0,0001	****	Yes	F (1, 44) = 89,95
sex	<0,0001	****	Yes	F (1, 128) = 861,4						sex	0.4017	ns	No	F (1, 44) = 0,7171
time x diet	0.5012	ns	No	F (3, 128) = 0,7907						time x diet	<0,0001	****	Yes	F (3, 84) = 16,48
time x sex	0.0217	*	Yes	F (3, 128) = 3,330						time x sex	0.0244	*	Yes	F (3, 84) = 3,296
diet x sex	0.533	ns	No	F (1, 128) = 0,3908						diet x sex	<0,0001	****	Yes	F (1, 44) = 28,67
time x diet x sex	0.0974	ns	No	F (3, 128) = 2,148						time x diet x sex	0.0025	**	Yes	F (3, 84) = 5,172
Random effects	SD	Variance								Random effects	SD	Variance
Subject	0	0								Subject	0.9921	0.9842
Residual	0.9303	0.8654								Residual	2.775	7.699
Was the matching effective?										Was the matching effective?
Chi-square, df										Chi-square, df	2,219, 1
P value										P value	0.1363
P value summary										P value summary	ns
Is there significant matching (P < 0.05)?	No									Is there significant matching (P < 0.05)?	No
Data summary										Data summary
Number of columns	2 x 2									Number of columns	2 x 2
Number of rows (time)	4									Number of rows (time)	4
Number of subjects (Subject)	48									Number of subjects (Subject)	48
Number of missing values	48									Number of missing values	48
Tukey's multiple comparisons test	Mean Diff,	95,00% CI of diff,	Significant?	Summary	Adjusted P Value					Tukey's multiple comparisons test	Mean Diff,	95,00% CI of diff,	Significant?	Summary	Adjusted P Value
d3										d3
SD males vs. SD females	4.508	1,462 to 7,553	Yes	*	0.0128					SD males vs. SD females	-1.368	-5,759 to 3,023	No	ns	0.6142
SD males vs. HFD males	-0.3592	-3,434 to 2,716	No	ns	0.958					SD males vs. HFD males	3.039	-1,198 to 7,276	No	ns	0.1416
SD males vs. HFD females	4.969	1,762 to 8,177	Yes	*	0.0134					SD males vs. HFD females	3.138	-1,001 to 7,277	No	ns	0.132
SD females vs. HFD males	-4.867	-6,136 to -3,598	Yes	****	<0,0001					SD females vs. HFD males	4.407	2,590 to 6,225	Yes	****	<0,0001
SD females vs. HFD females	0.4617	-0,8095 to 1,733	No	ns	0.5759					SD females vs. HFD females	4.506	2,376 to 6,637	Yes	***	0.0001
HFD males vs. HFD females	5.328	4,484 to 6,173	Yes	****	<0,0001					HFD males vs. HFD females	0.0988	-2,096 to 2,294	No	ns	0.9993
d7										d7
SD males vs. SD females	4.64	2,194 to 7,086	Yes	**	0.0052					SD males vs. SD females	-3.305	-7,299 to 0,6897	No	ns	0.1009
SD males vs. HFD males	-0.1908	-2,584 to 2,202	No	ns	0.9881					SD males vs. HFD males	0.9242	-2,523 to 4,371	No	ns	0.8467
SD males vs. HFD females	4.971	2,426 to 7,516	Yes	**	0.0062					SD males vs. HFD females	1.401	-1,896 to 4,698	No	ns	0.5678
SD females vs. HFD males	-4.831	-5,888 to -3,774	Yes	****	<0,0001					SD females vs. HFD males	4.229	0,4979 to 7,960	Yes	*	0.0266
SD females vs. HFD females	0.3308	-0,6510 to 1,313	No	ns	0.6541					SD females vs. HFD females	4.706	1,083 to 8,329	Yes	*	0.0138
HFD males vs. HFD females	5.162	4,322 to 6,001	Yes	****	<0,0001					HFD males vs. HFD females	0.4769	-2,605 to 3,558	No	ns	0.9726
d14										d14
SD males vs. SD females	5.733	1,496 to 9,969	Yes	*	0.0188					SD males vs. SD females	-2.23	-5,077 to 0,6171	No	ns	0.0991
SD males vs. HFD males	0.1275	-4,264 to 4,519	No	ns	0.999					SD males vs. HFD males	0.8367	-1,551 to 3,225	No	ns	0.7301
SD males vs. HFD females	4.396	-0,09757 to 8,889	No	ns	0.0531					SD males vs. HFD females	9.089	5,000 to 13,18	Yes	***	0.0002
SD females vs. HFD males	-5.605	-7,016 to -4,194	Yes	****	<0,0001					SD females vs. HFD males	3.067	0,08649 to 6,047	Yes	*	0.0431
SD females vs. HFD females	-1.337	-2,811 to 0,1375	No	ns	0.0682					SD females vs. HFD females	11.32	6,980 to 15,66	Yes	****	<0,0001
HFD males vs. HFD females	4.268	3,545 to 4,992	Yes	****	<0,0001					HFD males vs. HFD females	8.253	3,818 to 12,69	Yes	***	0.0003
d28										d28
SD males vs. SD females	6.417	5,075 to 7,758	Yes	****	<0,0001					SD males vs. SD females	-4.106	-6,688 to -1,523	Yes	**	0.002
SD males vs. HFD males	0.42	-1,048 to 1,888	No	ns	0.8543					SD males vs. HFD males	5.887	2,622 to 9,152	Yes	***	0.0003
SD males vs. HFD females	6.07	4,637 to 7,503	Yes	****	<0,0001					SD males vs. HFD females	12.82	7,803 to 17,83	Yes	****	<0,0001
SD females vs. HFD males	-5.997	-7,104 to -4,890	Yes	****	<0,0001					SD females vs. HFD males	9.992	7,427 to 12,56	Yes	****	<0,0001
SD females vs. HFD females	-0.3467	-1,397 to 0,7039	No	ns	0.7935					SD females vs. HFD females	16.92	12,22 to 21,63	Yes	****	<0,0001
HFD males vs. HFD females	5.65	4,422 to 6,878	Yes	****	<0,0001					HFD males vs. HFD females	6.931	1,922 to 11,94	Yes	**	0.0054

## Sheet: Fig. 7
Table Analyzed			Npy
3-way ANOVA										Mixed-effects analysis		Multiple comparisons tests
Mixed-effects model (REML)	Matching by factor: time							Within each row, compare columns (simple effects within rows)
Assume sphericity?	No
Alpha	0.05							Number of families	4
								Number of comparisons per family	6
Fixed effects (type III)	P value	P value summary	Statistically significant (P < 0,05)?	F (DFn, DFd)				Alpha	0.05
time	0.3304	ns	No	F (1,292, 15,50) = 1,095
diet	<0,0001	****	Yes	F (1, 20) = 23,86				Tukey's multiple comparisons test	Mean Diff,	95,00% CI of diff,	Significant?	Summary	Adjusted P Value
sex	<0,0001	****	Yes	F (1, 20) = 273,2
time x diet	0.2469	ns	No	F (3, 36) = 1,441				d3
time x sex	0.6794	ns	No	F (3, 36) = 0,5078				SD males vs. SD females	-11435	-20095 to -2775	Yes	*	0.0326
diet x sex	0.0007	***	Yes	F (1, 20) = 15,98				SD males vs. HFD males	619.2	306,3 to 932,1	Yes	**	0.0026
time x diet x sex	0.3243	ns	No	F (3, 36) = 1,198				SD males vs. HFD females	-4793	-5462 to -4125	Yes	****	<0,0001
								SD females vs. HFD males	12054	4515 to 19594	Yes	*	0.0236
Random effects	SD	Variance						SD females vs. HFD females	6642	1866 to 11417	Yes	*	0.0314
Subject	334.4	111796						HFD males vs. HFD females	-5413	-6074 to -4751	Yes	****	<0,0001
Residual	1568	2458322
								d7
								SD males vs. SD females	-9843	-18533 to -1152	Yes	*	0.0416
								SD males vs. HFD males	301.3	148,8 to 453,9	Yes	**	0.0026
								SD males vs. HFD females	-5039	-7402 to -2676	Yes	**	0.002
								SD females vs. HFD males	10144	1732 to 18556	Yes	*	0.0378
								SD females vs. HFD females	4803	2111 to 7496	Yes	**	0.0039
								HFD males vs. HFD females	-5341	-7701 to -2980	Yes	**	0.0015
								d14
								SD males vs. SD females	-8068	-48343 to 32207	No	ns	0.2618
								SD males vs. HFD males	281.3	-2267 to 2829	No	ns	0.5405
								SD males vs. HFD females	-5343	-8384 to -2302	Yes	**	0.0045
								SD females vs. HFD males	8349	-32677 to 49376	No	ns	0.2555
								SD females vs. HFD females	2725	-20536 to 25986	No	ns	0.6555
								HFD males vs. HFD females	-5624	-8682 to -2566	Yes	**	0.004
								d28
								SD males vs. SD females	-8523	-12568 to -4477	Yes	**	0.0021
								SD males vs. HFD males	420.3	140,8 to 699,9	Yes	**	0.0049
								SD males vs. HFD females	-6058	-11504 to -611,6	Yes	*	0.0335
								SD females vs. HFD males	8943	4899 to 12987	Yes	**	0.0017
								SD females vs. HFD females	2465	-3248 to 8178	No	ns	0.5622
								HFD males vs. HFD females	-6478	-11922 to -1034	Yes	*	0.0257
Table Analyzed			Pomc
3-way ANOVA										Mixed-effects analysis		Multiple comparisons tests
Mixed-effects model (REML)	Matching by factor: time							Within each row, compare columns (simple effects within rows)
Assume sphericity?	No
Alpha	0.05							Number of families	4
								Number of comparisons per family	6
Fixed effects (type III)	P value	P value summary	Statistically significant (P < 0,05)?	F (DFn, DFd)				Alpha	0.05
time	0.0021	**	Yes	F (1,930, 23,16) = 8,273
diet	0.1996	ns	No	F (1, 20) = 1,760				Tukey's multiple comparisons test	Mean Diff,	95,00% CI of diff,	Significant?	Summary	Adjusted P Value
sex	<0,0001	****	Yes	F (1, 20) = 95,45
time x diet	0.0044	**	Yes	F (3, 36) = 5,199				d3
time x sex	0.0015	**	Yes	F (3, 36) = 6,288				SD males vs. SD females	-24436	-88437 to 39566	No	ns	0.1975
diet x sex	0.1387	ns	No	F (1, 20) = 2,378				SD males vs. HFD males	2676	-59093 to 64444	No	ns	0.8086
time x diet x sex	0.0242	*	Yes	F (3, 36) = 3,536				SD males vs. HFD females	-16486	-40922 to 7951	No	ns	0.1025
								SD females vs. HFD males	27111	-93402 to 147624	No	ns	0.2322
Random effects	SD	Variance						SD females vs. HFD females	7950	-77266 to 93166	No	ns	0.6526
Subject	2219	4923200						HFD males vs. HFD females	-19161	-25941 to -12381	Yes	***	0.0005
Residual	4671	21818595
								d7
								SD males vs. SD females	-22366	-234367 to 189636	No	ns	0.4592
								SD males vs. HFD males	-498.7	-896,3 to -101,1	Yes	*	0.0206
								SD males vs. HFD females	-20882	-26488 to -15276	Yes	***	0.0001
								SD females vs. HFD males	21867	-190056 to 233789	No	ns	0.4677
								SD females vs. HFD females	1483	-195100 to 198066	No	ns	0.9981
								HFD males vs. HFD females	-20384	-25982 to -14785	Yes	***	0.0002
								d14
								SD males vs. SD females	-5698	-25593 to 14198	No	ns	0.1915
								SD males vs. HFD males	-162.5	-1730 to 1405	No	ns	0.8797
								SD males vs. HFD females	-22409	-37133 to -7686	Yes	**	0.0092
								SD females vs. HFD males	5535	-15561 to 26631	No	ns	0.2038
								SD females vs. HFD females	-16712	-31343 to -2081	Yes	*	0.0294
								HFD males vs. HFD females	-22247	-36975 to -7518	Yes	**	0.0096
								d28
								SD males vs. SD females	-4547	-9335 to 240,9	No	ns	0.0602
								SD males vs. HFD males	-501.2	-929,0 to -73,36	Yes	*	0.0248
								SD males vs. HFD females	-14264	-29963 to 1436	No	ns	0.0703
								SD females vs. HFD males	4046	-733,6 to 8826	No	ns	0.0895
								SD females vs. HFD females	-9717	-25179 to 5746	No	ns	0.2306
								HFD males vs. HFD females	-13763	-29459 to 1934	No	ns	0.0793
Table Analyzed			AgRP
3-way ANOVA										Mixed-effects analysis		Multiple comparisons tests
Mixed-effects model (REML)	Matching by factor: time							Within each row, compare columns (simple effects within rows)
Assume sphericity?	No
Alpha	0.05							Number of families	4
								Number of comparisons per family	6
Fixed effects (type III)	P value	P value summary	Statistically significant (P < 0,05)?	F (DFn, DFd)				Alpha	0.05
time	0.0035	**	Yes	F (2,159, 25,19) = 6,859
diet	<0,0001	****	Yes	F (1, 20) = 61,93				Tukey's multiple comparisons test	Mean Diff,	95,00% CI of diff,	Significant?	Summary	Adjusted P Value
sex	<0,0001	****	Yes	F (1, 20) = 248,7
time x diet	0.0001	***	Yes	F (3, 35) = 9,272				d3
time x sex	0.0017	**	Yes	F (3, 35) = 6,205				SD males vs. SD females	-15185	-55410 to 25040	No	ns	0.1403
diet x sex	<0,0001	****	Yes	F (1, 20) = 50,09				SD males vs. HFD males	691.2	425,9 to 956,5	Yes	***	0.0008
time x diet x sex	0.0005	***	Yes	F (3, 35) = 7,646				SD males vs. HFD females	-2258	-3468 to -1048	Yes	**	0.0038
								SD females vs. HFD males	15876	-24162 to 55915	No	ns	0.1338
Random effects	SD	Variance						SD females vs. HFD females	12927	-23543 to 49396	No	ns	0.1533
Subject	555.4	308482						HFD males vs. HFD females	-2950	-4147 to -1752	Yes	***	0.0008
Residual	1229	1511317
								d7
								SD males vs. SD females	-10325	-27645 to 6995	No	ns	0.0892
								SD males vs. HFD males	114.8	-90,93 to 320,6	No	ns	0.2984
								SD males vs. HFD females	-5225	-8432 to -2018	Yes	**	0.0069
								SD females vs. HFD males	10440	-6749 to 27628	No	ns	0.0875
								SD females vs. HFD females	5100	105,1 to 10095	Yes	*	0.0469
								HFD males vs. HFD females	-5340	-8545 to -2134	Yes	**	0.0062
								d14
								SD males vs. SD females	-7323	-11233 to -3413	Yes	*	0.0182
								SD males vs. HFD males	365.7	-4363 to 5094	No	ns	0.6106
								SD males vs. HFD females	-3750	-5439 to -2060	Yes	**	0.0011
								SD females vs. HFD males	7689	-363,5 to 15741	No	ns	0.0532
								SD females vs. HFD females	3573	1209 to 5938	Yes	*	0.0126
								HFD males vs. HFD females	-4115	-5674 to -2556	Yes	***	0.0007
								d28
								SD males vs. SD females	-8223	-12844 to -3601	Yes	**	0.0046
								SD males vs. HFD males	279.2	-229,2 to 787,5	No	ns	0.3544
								SD males vs. HFD females	-2343	-5124 to 437,6	No	ns	0.0855
								SD females vs. HFD males	8502	3890 to 13114	Yes	**	0.0038
								SD females vs. HFD females	5880	1245 to 10514	Yes	*	0.0158
								HFD males vs. HFD females	-2622	-5371 to 126,8	No	ns	0.0585
Table Analyzed			Mc4r
3-way ANOVA										Mixed-effects analysis		Multiple comparisons tests
Mixed-effects model (REML)	Matching by factor: time							Within each row, compare columns (simple effects within rows)
Assume sphericity?	No
Alpha	0.05							Number of families	4
								Number of comparisons per family	6
Fixed effects (type III)	P value	P value summary	Statistically significant (P < 0,05)?	F (DFn, DFd)				Alpha	0.05
time	0.7372	ns	No	F (2,324, 27,89) = 0,3523
diet	0.935	ns	No	F (1, 20) = 0,006819				Tukey's multiple comparisons test	Mean Diff,	95,00% CI of diff,	Significant?	Summary	Adjusted P Value
sex	<0,0001	****	Yes	F (1, 20) = 183,1
time x diet	0.0239	*	Yes	F (3, 36) = 3,548				d3
time x sex	0.6972	ns	No	F (3, 36) = 0,4815				SD males vs. SD females	-17465	-119658 to 84728	No	ns	0.3005
diet x sex	0.9812	ns	No	F (1, 20) = 0,0005696				SD males vs. HFD males	-44.67	-680,7 to 591,4	No	ns	0.9933
time x diet x sex	0.0217	*	Yes	F (3, 36) = 3,636				SD males vs. HFD females	-11958	-16881 to -7035	Yes	**	0.0011
								SD females vs. HFD males	17420	-84351 to 119191	No	ns	0.3008
Random effects	SD	Variance						SD females vs. HFD females	5507	-73589 to 84602	No	ns	0.7356
Subject	626.5	392559						HFD males vs. HFD females	-11914	-16816 to -7011	Yes	**	0.001
Residual	4121	16982275
								d7
								SD males vs. SD females	-22303	-56897 to 12292	No	ns	0.0825
								SD males vs. HFD males	-199	-10062 to 9664	No	ns	0.9728
								SD males vs. HFD females	-13553	-18675 to -8430	Yes	***	0.0004
								SD females vs. HFD males	22104	-20013 to 64220	No	ns	0.1013
								SD females vs. HFD females	8750	-6574 to 24074	No	ns	0.1492
								HFD males vs. HFD females	-13354	-18450 to -8257	Yes	***	0.0008
								d14
								SD males vs. SD females	-10355	-64389 to 43679	No	ns	0.2701
								SD males vs. HFD males	158.5	-595,0 to 912,0	No	ns	0.8623
								SD males vs. HFD females	-21057	-32707 to -9406	Yes	**	0.0043
								SD females vs. HFD males	10514	-42404 to 63431	No	ns	0.2639
								SD females vs. HFD females	-10702	-26194 to 4791	No	ns	0.157
								HFD males vs. HFD females	-21215	-32852 to -9578	Yes	**	0.0041
								d28
								SD males vs. SD females	-12839	-18044 to -7634	Yes	**	0.001
								SD males vs. HFD males	-401.2	-1012 to 209,5	No	ns	0.2239
								SD males vs. HFD females	-16461	-30516 to -2405	Yes	*	0.0274
								SD females vs. HFD males	12438	7246 to 17629	Yes	**	0.0011
								SD females vs. HFD females	-3622	-17446 to 10202	No	ns	0.8099
								HFD males vs. HFD females	-16060	-30110 to -2009	Yes	*	0.0302
Table Analyzed			Crh
3-way ANOVA										Mixed-effects analysis		Multiple comparisons tests
Mixed-effects model (REML)	Matching by factor: time							Within each row, compare columns (simple effects within rows)
Assume sphericity?	No
Alpha	0.05							Number of families	4
								Number of comparisons per family	6
Fixed effects (type III)	P value	P value summary	Statistically significant (P < 0,05)?	F (DFn, DFd)				Alpha	0.05
time	0.2182	ns	No	F (2,033, 24,39) = 1,621
diet	0.661	ns	No	F (1, 20) = 0,1981				Tukey's multiple comparisons test	Mean Diff,	95,00% CI of diff,	Significant?	Summary	Adjusted P Value
sex	0.0001	***	Yes	F (1, 20) = 22,88
time x diet	0.9931	ns	No	F (3, 36) = 0,02940				d3
time x sex	0.2075	ns	No	F (3, 36) = 1,595				SD males vs. SD females	-1351	-39553 to 36852	No	ns	0.8685
diet x sex	0.9042	ns	No	F (1, 20) = 0,01487				SD males vs. HFD males	64.17	-839,0 to 967,4	No	ns	0.8735
time x diet x sex	0.959	ns	No	F (3, 36) = 0,1008				SD males vs. HFD females	-1568	-3057 to -78,61	Yes	*	0.0411
								SD females vs. HFD males	1415	-36967 to 39796	No	ns	0.856
Random effects	SD	Variance						SD females vs. HFD females	-217.5	-32753 to 32318	No	ns	0.9991
Subject	352	123925						HFD males vs. HFD females	-1632	-3128 to -136,4	Yes	*	0.036
Residual	997.6	995181
								d7
								SD males vs. SD females	-754.5	-24692 to 23183	No	ns	0.8991
								SD males vs. HFD males	-303.5	-885,9 to 278,9	No	ns	0.3407
								SD males vs. HFD females	-858	-2278 to 562,1	No	ns	0.2448
								SD females vs. HFD males	451	-22821 to 23723	No	ns	0.9708
								SD females vs. HFD females	-103.5	-16836 to 16629	No	ns	0.9996
								HFD males vs. HFD females	-554.5	-1961 to 852,1	No	ns	0.5683
								d14
								SD males vs. SD females	-1369	-3506 to 768,2	No	ns	0.0825
								SD males vs. HFD males	-125.3	-854,2 to 603,6	No	ns	0.8269
								SD males vs. HFD females	-1747	-3091 to -403,5	Yes	*	0.0166
								SD females vs. HFD males	1244	887,2 to 1600	Yes	***	0.0001
								SD females vs. HFD females	-378.3	-1728 to 970,9	No	ns	0.7401
								HFD males vs. HFD females	-1622	-2955 to -289,4	Yes	*	0.0222
								d28
								SD males vs. SD females	-2069	-3726 to -411,9	Yes	*	0.0209
								SD males vs. HFD males	-5.667	-251,4 to 240,1	No	ns	0.9999
								SD males vs. HFD females	-2510	-6396 to 1376	No	ns	0.1986
								SD females vs. HFD males	2063	407,2 to 3719	Yes	*	0.0211
								SD females vs. HFD females	-441.3	-4270 to 3387	No	ns	0.979
								HFD males vs. HFD females	-2505	-6390 to 1381	No	ns	0.1998
Table Analyzed			Bdnf
3-way ANOVA										Mixed-effects analysis		Multiple comparisons tests
Mixed-effects model (REML)	Matching by factor: time							Within each row, compare columns (simple effects within rows)
Assume sphericity?	No
Alpha	0.05							Number of families	4
								Number of comparisons per family	6
Fixed effects (type III)	P value	P value summary	Statistically significant (P < 0,05)?	F (DFn, DFd)				Alpha	0.05
time	0.0841	ns	No	F (2,161, 25,93) = 2,676
diet	0.682	ns	No	F (1, 20) = 0,1729				Tukey's multiple comparisons test	Mean Diff,	95,00% CI of diff,	Significant?	Summary	Adjusted P Value
sex	<0,0001	****	Yes	F (1, 20) = 206,6
time x diet	0.3494	ns	No	F (3, 36) = 1,131				d3
time x sex	0.0401	*	Yes	F (3, 36) = 3,069				SD males vs. SD females	-1785	-2138 to -1432	Yes	**	0.0029
diet x sex	0.8518	ns	No	F (1, 20) = 0,03584				SD males vs. HFD males	129.2	-291,1 to 549,4	No	ns	0.694
time x diet x sex	0.0701	ns	No	F (3, 36) = 2,561				SD males vs. HFD females	-1567	-1959 to -1174	Yes	****	<0,0001
								SD females vs. HFD males	1914	1495 to 2333	Yes	****	<0,0001
Random effects	SD	Variance						SD females vs. HFD females	218.3	-173,6 to 610,3	No	ns	0.3008
Subject	86.17	7425						HFD males vs. HFD females	-1696	-2175 to -1217	Yes	****	<0,0001
Residual	345	118998
								d7
								SD males vs. SD females	-1802	-4501 to 896,7	No	ns	0.0796
								SD males vs. HFD males	-123.2	-494,4 to 248,0	No	ns	0.6413
								SD males vs. HFD females	-1399	-2137 to -660,7	Yes	**	0.0035
								SD females vs. HFD males	1679	788,9 to 2569	Yes	*	0.011
								SD females vs. HFD females	403.3	-437,9 to 1245	No	ns	0.4008
								HFD males vs. HFD females	-1276	-2007 to -544,3	Yes	**	0.0027
								d14
								SD males vs. SD females	-1169	-1605 to -732,0	Yes	**	0.0088
								SD males vs. HFD males	161.7	-269,4 to 592,7	No	ns	0.2356
								SD males vs. HFD females	-1830	-2372 to -1289	Yes	***	0.0001
								SD females vs. HFD males	1330	1122 to 1538	Yes	***	0.0002
								SD females vs. HFD females	-661.7	-1202 to -121,2	Yes	*	0.0222
								HFD males vs. HFD females	-1992	-2532 to -1451	Yes	***	0.0001
								d28
								SD males vs. SD females	-1271	-1884 to -657,2	Yes	**	0.0016
								SD males vs. HFD males	-50.67	-289,2 to 187,9	No	ns	0.9123
								SD males vs. HFD females	-920	-2098 to 258,4	No	ns	0.1174
								SD females vs. HFD males	1220	607,4 to 1832	Yes	**	0.0018
								SD females vs. HFD females	350.5	-827,2 to 1528	No	ns	0.772
								HFD males vs. HFD females	-869.3	-2046 to 307,1	No	ns	0.1399

## Sheet: Fig. 8
Table Analyzed			Il1b
3-way ANOVA										Mixed-effects analysis		Multiple comparisons tests
Mixed-effects model (REML)	Matching by factor: time							Within each row, compare columns (simple effects within rows)
Assume sphericity?	No
Alpha	0.05							Number of families	4
								Number of comparisons per family	6
Fixed effects (type III)	P value	P value summary	Statistically significant (P < 0,05)?	F (DFn, DFd)				Alpha	0.05
time	0.6745	ns	No	F (2,290, 42,75) = 0,4384
diet	0.4792	ns	No	F (1, 56) = 0,5076				Tukey's multiple comparisons test	Mean Diff,	95,00% CI of diff,	Significant?	Summary	Adjusted P Value
sex	<0,0001	****	Yes	F (1, 56) = 47,44
time x diet	0.2334	ns	No	F (3, 56) = 1,467				d3
time x sex	0.7082	ns	No	F (3, 56) = 0,4644				SD males vs. SD females	0.0002924	-0,002323 to 0,002908	No	ns	0.4457
diet x sex	0.5224	ns	No	F (1, 56) = 0,4143				SD males vs. HFD males	0.0002087	-0,0007612 to 0,001179	No	ns	0.6047
time x diet x sex	0.4415	ns	No	F (3, 56) = 0,9111				SD males vs. HFD females	0.0003431	-0,002184 to 0,002870	No	ns	0.3855
								SD females vs. HFD males	-8.373e-05	-0,0004059 to 0,0002384	No	ns	0.7829
Random effects	SD	Variance						SD females vs. HFD females	5.073e-05	-2,406e-005 to 0,0001255	No	ns	0.1785
Subject	0	0						HFD males vs. HFD females	0.0001345	-0,0001861 to 0,0004551	No	ns	0.4944
Residual	0.0001451	2.104e-08
								d7
								SD males vs. SD females	0.000289	-0,001117 to 0,001695	No	ns	0.2617
								SD males vs. HFD males	-6.983e-05	-0,0005712 to 0,0004315	No	ns	0.853
								SD males vs. HFD females	0.0002472	-0,0009284 to 0,001423	No	ns	0.2882
								SD females vs. HFD males	-0.0003588	-0,0005569 to -0,0001607	Yes	**	0.0039
								SD females vs. HFD females	-4.18e-05	-0,0001170 to 3,339e-005	No	ns	0.3084
								HFD males vs. HFD females	0.000317	0,0001210 to 0,0005130	Yes	**	0.0053
								d14
								SD males vs. SD females	0.0004157	-0,001000 to 0,001832	No	ns	0.1984
								SD males vs. HFD males	0.0001733	-0,0003297 to 0,0006763	No	ns	0.5551
								SD males vs. HFD females	0.0004128	-0,001215 to 0,002041	No	ns	0.2141
								SD females vs. HFD males	-0.0002424	-0,0005808 to 9,593e-005	No	ns	0.1551
								SD females vs. HFD females	-2.925e-06	-0,0002022 to 0,0001963	No	ns	0.9992
								HFD males vs. HFD females	0.0002395	-9,962e-005 to 0,0005786	No	ns	0.158
								d28
								SD males vs. SD females	0.000183	-6,168e-005 to 0,0004277	No	ns	0.1341
								SD males vs. HFD males	-9.965e-05	-0,0005206 to 0,0003213	No	ns	0.8716
								SD males vs. HFD females	0.0001878	-5,789e-005 to 0,0004334	No	ns	0.1239
								SD females vs. HFD males	-0.0002827	-0,0007009 to 0,0001356	No	ns	0.1771
								SD females vs. HFD females	4.767e-06	-3,433e-005 to 4,386e-005	No	ns	0.9782
								HFD males vs. HFD females	0.0002874	-0,0001315 to 0,0007063	No	ns	0.1689
Table Analyzed			Tnf
3-way ANOVA										Mixed-effects analysis		Multiple comparisons tests
Mixed-effects model (REML)	Matching by factor: time							Within each row, compare columns (simple effects within rows)
Assume sphericity?	No
Alpha	0.05							Number of families	4
								Number of comparisons per family	6
Fixed effects (type III)	P value	P value summary	Statistically significant (P < 0,05)?	F (DFn, DFd)				Alpha	0.05
time	0.4073	ns	No	F (1,425, 26,61) = 0,8386
diet	0.7359	ns	No	F (1, 56) = 0,1149				Tukey's multiple comparisons test	Mean Diff,	95,00% CI of diff,	Significant?	Summary	Adjusted P Value
sex	0.0051	**	Yes	F (1, 56) = 8,516
time x diet	0.9766	ns	No	F (3, 56) = 0,06827				d3
time x sex	0.4883	ns	No	F (3, 56) = 0,8201				SD males vs. SD females	0.0002841	-0,0007376 to 0,001306	No	ns	0.2154
diet x sex	0.5958	ns	No	F (1, 56) = 0,2846				SD males vs. HFD males	-5.34e-05	-0,0004780 to 0,0003712	No	ns	0.9655
time x diet x sex	0.9762	ns	No	F (3, 56) = 0,06906				SD males vs. HFD females	0.0002836	0,0001361 to 0,0004311	Yes	**	0.0023
								SD females vs. HFD males	-0.0003375	-0,0007918 to 0,0001169	No	ns	0.1432
Random effects	SD	Variance						SD females vs. HFD females	-4.583e-07	-0,0005212 to 0,0005203	No	ns	>0,9999
Subject	0	0						HFD males vs. HFD females	0.000337	-8,274e-005 to 0,0007568	No	ns	0.1128
Residual	0.0009411	8.857e-07
								d7
								SD males vs. SD females	0.0008292	-0,0002802 to 0,001939	No	ns	0.0699
								SD males vs. HFD males	0.0003118	-0,0002334 to 0,0008571	No	ns	0.2908
								SD males vs. HFD females	0.0006698	0,0002642 to 0,001075	Yes	**	0.0054
								SD females vs. HFD males	-0.0005173	-0,001055 to 2,081e-005	No	ns	0.0577
								SD females vs. HFD females	-0.0001594	-0,0005252 to 0,0002065	No	ns	0.457
								HFD males vs. HFD females	0.000358	-0,0001961 to 0,0009120	No	ns	0.2493
								d14
								SD males vs. SD females	0.001529	-0,03232 to 0,03537	No	ns	0.7939
								SD males vs. HFD males	0.0001349	-0,01326 to 0,01353	No	ns	0.9998
								SD males vs. HFD females	0.001492	-0,03244 to 0,03543	No	ns	0.802
								SD females vs. HFD males	-0.001394	-0,005092 to 0,002304	No	ns	0.5553
								SD females vs. HFD females	-3.7e-05	-0,0007300 to 0,0006560	No	ns	0.887
								HFD males vs. HFD females	0.001357	-0,002343 to 0,005057	No	ns	0.5734
								d28
								SD males vs. SD females	0.0008666	-0,001538 to 0,003271	No	ns	0.5856
								SD males vs. HFD males	0.0004936	-0,001896 to 0,002883	No	ns	0.8747
								SD males vs. HFD females	0.0008658	-0,001539 to 0,003271	No	ns	0.586
								SD females vs. HFD males	-0.0003731	-0,0007733 to 2,714e-005	No	ns	0.0651
								SD females vs. HFD females	-8.633e-07	-9,562e-005 to 9,389e-005	No	ns	>0,9999
								HFD males vs. HFD females	0.0003722	-3,073e-005 to 0,0007752	No	ns	0.0667
Table Analyzed			Il6
3-way ANOVA										Mixed-effects analysis		Multiple comparisons tests
Mixed-effects model (REML)	Matching by factor: time							Within each row, compare columns (simple effects within rows)
Assume sphericity?	No
Alpha	0.05							Number of families	4
								Number of comparisons per family	6
Fixed effects (type III)	P value	P value summary	Statistically significant (P < 0,05)?	F (DFn, DFd)				Alpha	0.05
time	0.6986	ns	No	F (2,175, 26,10) = 0,3890
diet	0.8523	ns	No	F (1, 19) = 0,03561				Tukey's multiple comparisons test	Mean Diff,	95,00% CI of diff,	Significant?	Summary	Adjusted P Value
sex	0.004	**	Yes	F (1, 19) = 10,70
time x diet	0.6093	ns	No	F (3, 36) = 0,6158				d3
time x sex	0.539	ns	No	F (3, 36) = 0,7333				SD males vs. SD females	-0.0001559	-0,002432 to 0,002120	No	ns	0.634
diet x sex	0.1995	ns	No	F (1, 19) = 1,767				SD males vs. HFD males	-5.118e-05	-9,140e-005 to -1,096e-005	Yes	*	0.0182
time x diet x sex	0.3993	ns	No	F (3, 36) = 1,011				SD males vs. HFD females	-5.385e-05	-0,0001636 to 5,587e-005	No	ns	0.3715
								SD females vs. HFD males	0.0001047	-0,002103 to 0,002312	No	ns	0.7888
Random effects	SD	Variance						SD females vs. HFD females	0.000102	-0,001664 to 0,001868	No	ns	0.8056
Subject	2.786e-07	7.763e-14						HFD males vs. HFD females	-2.667e-06	-0,0001109 to 0,0001056	No	ns	0.9998
Residual	6.55e-05	4.29e-09
								d7
								SD males vs. SD females	-9.37e-05	-0,0008797 to 0,0006923	No	ns	0.7663
								SD males vs. HFD males	-1.207e-05	-0,0009705 to 0,0009464	No	ns	0.993
								SD males vs. HFD females	-8.353e-05	-0,0004227 to 0,0002556	No	ns	0.6362
								SD females vs. HFD males	8.163e-05	-0,001535 to 0,001698	No	ns	0.7721
								SD females vs. HFD females	1.017e-05	-0,0007682 to 0,0007885	No	ns	0.9993
								HFD males vs. HFD females	-7.147e-05	-0,0002276 to 8,466e-005	No	ns	0.4355
								d14
								SD males vs. SD females	-5.465e-05	-0,0004299 to 0,0003206	No	ns	0.4362
								SD males vs. HFD males	-5.285e-05	-0,0001155 to 9,829e-006	No	ns	0.0948
								SD males vs. HFD females	-8.98e-05	-0,0002226 to 4,296e-005	No	ns	0.1812
								SD females vs. HFD males	1.8e-06	-0,0001811 to 0,0001847	No	ns	0.9999
								SD females vs. HFD females	-3.515e-05	-0,0001898 to 0,0001195	No	ns	0.845
								HFD males vs. HFD females	-3.695e-05	-0,0001688 to 9,487e-005	No	ns	0.7917
								d28
								SD males vs. SD females	-2.243e-05	-0,0001092 to 6,430e-005	No	ns	0.8441
								SD males vs. HFD males	8.317e-06	-8,598e-005 to 0,0001026	No	ns	0.9922
								SD males vs. HFD females	-1.847e-05	-0,0001345 to 9,758e-005	No	ns	0.9562
								SD females vs. HFD males	3.075e-05	-5,625e-005 to 0,0001177	No	ns	0.7038
								SD females vs. HFD females	3.967e-06	-0,0001082 to 0,0001161	No	ns	0.9994
								HFD males vs. HFD females	-2.678e-05	-0,0001431 to 8,950e-005	No	ns	0.8878
Table Analyzed			Cd11b
3-way ANOVA										Mixed-effects analysis		Multiple comparisons tests
Mixed-effects model (REML)	Matching by factor: time							Within each row, compare columns (simple effects within rows)
Assume sphericity?	No
Alpha	0.05							Number of families	4
								Number of comparisons per family	6
Fixed effects (type III)	P value	P value summary	Statistically significant (P < 0,05)?	F (DFn, DFd)				Alpha	0.05
time	0.0661	ns	No	F (2,263, 26,40) = 2,913
diet	0.058	ns	No	F (1, 20) = 4,044				Tukey's multiple comparisons test	Mean Diff,	95,00% CI of diff,	Significant?	Summary	Adjusted P Value
sex	<0,0001	****	Yes	F (1, 20) = 282,8
time x diet	0.1955	ns	No	F (3, 35) = 1,651				d3
time x sex	0.0464	*	Yes	F (3, 35) = 2,942				SD males vs. SD females	-18454	-90072 to 53164	No	ns	0.2038
diet x sex	0.0608	ns	No	F (1, 20) = 3,947				SD males vs. HFD males	38.83	-631,8 to 709,5	No	ns	0.975
time x diet x sex	0.185	ns	No	F (3, 35) = 1,699				SD males vs. HFD females	-22287	-37529 to -7045	Yes	*	0.011
								SD females vs. HFD males	18493	-53199 to 90185	No	ns	0.2036
Random effects	SD	Variance						SD females vs. HFD females	-3833	-24369 to 16703	No	ns	0.883
Subject	211.6	44786						HFD males vs. HFD females	-22326	-37569 to -7083	Yes	*	0.0109
Residual	5239	27450773
								d7
								SD males vs. SD females	-22582	-84528 to 39365	No	ns	0.1453
								SD males vs. HFD males	-146.3	-614,7 to 322,1	No	ns	0.6975
								SD males vs. HFD females	-18548	-23388 to -13708	Yes	***	0.0001
								SD females vs. HFD males	22435	-39151 to 84021	No	ns	0.1455
								SD females vs. HFD females	4033	-29555 to 37622	No	ns	0.6659
								HFD males vs. HFD females	-18402	-23230 to -13573	Yes	***	0.0001
								d14
								SD males vs. SD females	-18503	-62171 to 25165	No	ns	0.1259
								SD males vs. HFD males	42.67	-4745 to 4830	No	ns	0.9976
								SD males vs. HFD females	-32253	-43800 to -20706	Yes	***	0.0005
								SD females vs. HFD males	18546	-27026 to 64117	No	ns	0.1304
								SD females vs. HFD females	-13750	-27439 to -61,09	Yes	*	0.0492
								HFD males vs. HFD females	-32296	-43861 to -20730	Yes	***	0.0006
								d28
								SD males vs. SD females	-24973	-40994 to -8952	Yes	**	0.0084
								SD males vs. HFD males	-73.17	-326,4 to 180,1	No	ns	0.781
								SD males vs. HFD females	-34143	-39932 to -28354	Yes	****	<0,0001
								SD females vs. HFD males	24900	8880 to 40920	Yes	**	0.0085
								SD females vs. HFD females	-9170	-24950 to 6610	No	ns	0.2821
								HFD males vs. HFD females	-34070	-39854 to -28286	Yes	****	<0,0001
Table Analyzed			Nos2
3-way ANOVA										Mixed-effects analysis		Multiple comparisons tests
Mixed-effects model (REML)	Matching by factor: time							Within each row, compare columns (simple effects within rows)
Assume sphericity?	No
Alpha	0.05							Number of families	4
								Number of comparisons per family	6
Fixed effects (type III)	P value	P value summary	Statistically significant (P < 0,05)?	F (DFn, DFd)				Alpha	0.05
time	0.9252	ns	No	F (2,562, 30,74) = 0,1230
diet	0.7026	ns	No	F (1, 20) = 0,1501				Tukey's multiple comparisons test	Mean Diff,	95,00% CI of diff,	Significant?	Summary	Adjusted P Value
sex	0.3571	ns	No	F (1, 20) = 0,8887
time x diet	0.4986	ns	No	F (3, 36) = 0,8064				d3
time x sex	0.0139	*	Yes	F (3, 36) = 4,057				SD males vs. SD females	-1937	-10181 to 6307	No	ns	0.3281
diet x sex	0.6228	ns	No	F (1, 20) = 0,2497				SD males vs. HFD males	-893.8	-2961 to 1173	No	ns	0.2777
time x diet x sex	0.9045	ns	No	F (3, 36) = 0,1871				SD males vs. HFD females	-2180	-4432 to 70,84	No	ns	0.0534
								SD females vs. HFD males	1043	-8387 to 10473	No	ns	0.5982
Random effects	SD	Variance						SD females vs. HFD females	-243.3	-10403 to 9917	No	ns	0.9785
Subject	262	68625						HFD males vs. HFD females	-1287	-2231 to -342,5	Yes	**	0.0088
Residual	934.9	874121
								d7
								SD males vs. SD females	-175	-6287 to 5937	No	ns	0.9772
								SD males vs. HFD males	-530.7	-3559 to 2498	No	ns	0.9218
								SD males vs. HFD females	-261.7	-4327 to 3804	No	ns	0.9485
								SD females vs. HFD males	-355.7	-3046 to 2335	No	ns	0.9625
								SD females vs. HFD females	-86.67	-1228 to 1054	No	ns	0.9918
								HFD males vs. HFD females	269	-2396 to 2934	No	ns	0.9846
								d14
								SD males vs. SD females	170	-7950 to 8290	No	ns	0.9786
								SD males vs. HFD males	655.5	-2293 to 3604	No	ns	0.7527
								SD males vs. HFD females	455	-4962 to 5872	No	ns	0.8153
								SD females vs. HFD males	485.5	-1170 to 2141	No	ns	0.7355
								SD females vs. HFD females	285	-569,3 to 1139	No	ns	0.6655
								HFD males vs. HFD females	-200.5	-1845 to 1444	No	ns	0.9764
								d28
								SD males vs. SD females	615.2	-1673 to 2904	No	ns	0.8077
								SD males vs. HFD males	83.33	-2204 to 2371	No	ns	0.9993
								SD males vs. HFD females	796.5	-1611 to 3204	No	ns	0.7355
								SD females vs. HFD males	-531.8	-1708 to 644,8	No	ns	0.5364
								SD females vs. HFD females	181.3	-1478 to 1841	No	ns	0.9847
								HFD males vs. HFD females	713.2	-942,4 to 2369	No	ns	0.5482
Table Analyzed			Fizz1
3-way ANOVA										Mixed-effects analysis		Multiple comparisons tests
Mixed-effects model (REML)	Matching by factor: time							Within each row, compare columns (simple effects within rows)
Assume sphericity?	No
Alpha	0.05							Number of families	4
								Number of comparisons per family	6
Fixed effects (type III)	P value	P value summary	Statistically significant (P < 0,05)?	F (DFn, DFd)				Alpha	0.05
time	0.0135	*	Yes	F (2,084, 36,81) = 4,765
diet	0.0367	*	Yes	F (1, 53) = 4,591				Tukey's multiple comparisons test	Mean Diff,	95,00% CI of diff,	Significant?	Summary	Adjusted P Value
sex	0.0003	***	Yes	F (1, 53) = 14,80
time x diet	0.0003	***	Yes	F (3, 53) = 7,308				d3
time x sex	0.0039	**	Yes	F (3, 53) = 5,021				SD males vs. SD females	-34220	-317701 to 249261	No	ns	0.4344
diet x sex	0.1654	ns	No	F (1, 53) = 1,978				SD males vs. HFD males	2383	-40988 to 45754	No	ns	0.7806
time x diet x sex	0.0012	**	Yes	F (3, 53) = 6,072				SD males vs. HFD females	-464	-37960 to 37032	No	ns	0.9963
								SD females vs. HFD males	36603	-269894 to 343099	No	ns	0.4149
Random effects	SD	Variance						SD females vs. HFD females	33756	-271595 to 339107	No	ns	0.4441
Subject	0	0						HFD males vs. HFD females	-2847	-5643 to -50,10	Yes	*	0.0462
Residual	6255	39124503
								d7
								SD males vs. SD females	4455	-114436 to 123345	No	ns	0.8532
								SD males vs. HFD males	5036	-112694 to 122767	No	ns	0.8168
								SD males vs. HFD females	1808	-106689 to 110304	No	ns	0.9835
								SD females vs. HFD males	581.8	-1230 to 2393	No	ns	0.6487
								SD females vs. HFD females	-2647	-6230 to 936,5	No	ns	0.1428
								HFD males vs. HFD females	-3228	-6785 to 327,9	No	ns	0.0737
								d14
								SD males vs. HFD males	-1437	-2776 to -98,45	Yes
								SD males vs. HFD females	-6487	-12652 to -322,9	Yes
								HFD males vs. HFD females	-5050	-11199 to 1099	No
								d28
								SD males vs. SD females	-4925	-14436 to 4586	No	ns	0.3392
								SD males vs. HFD males	-715.2	-3509 to 2078	No	ns	0.8412
								SD males vs. HFD females	-7052	-29843 to 15740	No	ns	0.6852
								SD females vs. HFD males	4210	-5222 to 13641	No	ns	0.4653
								SD females vs. HFD females	-2127	-24587 to 20333	No	ns	0.988
								HFD males vs. HFD females	-6336	-29069 to 16396	No	ns	0.7478
Table Analyzed			Arg1
3-way ANOVA										Mixed-effects analysis		Multiple comparisons tests
Mixed-effects model (REML)	Matching by factor: time							Within each row, compare columns (simple effects within rows)
Assume sphericity?	No
Alpha	0.05							Number of families	4
								Number of comparisons per family	6
Fixed effects (type III)	P value	P value summary	Statistically significant (P < 0,05)?	F (DFn, DFd)				Alpha	0.05
time	0.8245	ns	No	F (2,676, 32,11) = 0,2706
diet	0.2226	ns	No	F (1, 20) = 1,585				Tukey's multiple comparisons test	Mean Diff,	95,00% CI of diff,	Significant?	Summary	Adjusted P Value
sex	0.3539	ns	No	F (1, 20) = 0,9008
time x diet	0.3953	ns	No	F (3, 36) = 1,020				d3
time x sex	0.0435	*	Yes	F (3, 36) = 2,993				SD males vs. SD females	-1252	-11178 to 8675	No	ns	0.6181
diet x sex	0.7288	ns	No	F (1, 20) = 0,1236				SD males vs. HFD males	-140.2	-2539 to 2258	No	ns	0.9909
time x diet x sex	0.6693	ns	No	F (3, 36) = 0,5229				SD males vs. HFD females	-1497	-3917 to 924,4	No	ns	0.2292
								SD females vs. HFD males	1111	-8853 to 11076	No	ns	0.6692
Random effects	SD	Variance						SD females vs. HFD females	-245	-6488 to 5998	No	ns	0.9929
Subject	317.3	100675						HFD males vs. HFD females	-1356	-3455 to 742,1	No	ns	0.2435
Residual	823	677406
								d7
								SD males vs. SD females	550	-35262 to 36362	No	ns	0.9831
								SD males vs. HFD males	1285	-29983 to 32554	No	ns	0.8745
								SD males vs. HFD females	1162	-33993 to 36317	No	ns	0.8945
								SD females vs. HFD males	735.2	-671,0 to 2141	No	ns	0.3522
								SD females vs. HFD females	611.7	-301,7 to 1525	No	ns	0.1757
								HFD males vs. HFD females	-123.5	-1507 to 1260	No	ns	0.9908
								d14
								SD males vs. SD females	-685	-5012 to 3642	No	ns	0.6516
								SD males vs. HFD males	176.2	-2233 to 2585	No	ns	0.9535
								SD males vs. HFD females	383.8	-1921 to 2689	No	ns	0.7408
								SD females vs. HFD males	861.2	-4381 to 6104	No	ns	0.5087
								SD females vs. HFD females	1069	-3931 to 6069	No	ns	0.4066
								HFD males vs. HFD females	207.7	-681,7 to 1097	No	ns	0.889
								d28
								SD males vs. SD females	144.3	-1795 to 2084	No	ns	0.995
								SD males vs. HFD males	103.3	-1827 to 2034	No	ns	0.9981
								SD males vs. HFD females	723.7	-1172 to 2620	No	ns	0.5702
								SD females vs. HFD males	-41	-1406 to 1324	No	ns	0.9997
								SD females vs. HFD females	579.3	-584,7 to 1743	No	ns	0.404
								HFD males vs. HFD females	620.3	-505,3 to 1746	No	ns	0.3314

## Sheet: Fig. 9
Table Analyzed			Gfap
3-way ANOVA										Mixed-effects analysis		Multiple comparisons tests
Mixed-effects model (REML)	Matching by factor: time							Within each row, compare columns (simple effects within rows)
Assume sphericity?	No
Alpha	0.05							Number of families	4
								Number of comparisons per family	6
Fixed effects (type III)	P value	P value summary	Statistically significant (P < 0,05)?	F (DFn, DFd)				Alpha	0.05
time	0.0008	***	Yes	F (2,357, 26,71) = 8,664
diet	0.39	ns	No	F (1, 20) = 0,7720				Tukey's multiple comparisons test	Mean Diff,	95,00% CI of diff,	Significant?	Summary	Adjusted P Value
sex	<0,0001	****	Yes	F (1, 20) = 342,2
time x diet	0.6275	ns	No	F (3, 34) = 0,5873				d3
time x sex	0.0021	**	Yes	F (3, 34) = 6,023				SD males vs. SD females	-6050	-11819 to -281,1	Yes	*	0.047
diet x sex	0.4485	ns	No	F (1, 20) = 0,5978				SD males vs. HFD males	141.2	-311,5 to 593,8	No	ns	0.7109
time x diet x sex	0.4529	ns	No	F (3, 34) = 0,8966				SD males vs. HFD females	-6575	-9460 to -3690	Yes	**	0.0015
								SD females vs. HFD males	6191	2065 to 10318	Yes	*	0.0289
Random effects	SD	Variance						SD females vs. HFD females	-525	-3438 to 2388	No	ns	0.92
Subject	93.02	8652						HFD males vs. HFD females	-6716	-9590 to -3842	Yes	**	0.0012
Residual	1146	1312741
								d7
								SD males vs. SD females	-8060	-9284 to -6836	Yes	***	0.0002
								SD males vs. HFD males	12.8	-846,2 to 871,8	No	ns	0.9994
								SD males vs. HFD females	-6913	-8935 to -4891	Yes	***	0.0002
								SD females vs. HFD males	8073	6645 to 9500	Yes	**	0.0021
								SD females vs. HFD females	1147	-873,3 to 3167	No	ns	0.2845
								HFD males vs. HFD females	-6926	-8953 to -4899	Yes	***	0.0002
								d14
								SD males vs. SD females	-5190	-19518 to 9139	No	ns	0.1485
								SD males vs. HFD males	82.67	-656,7 to 822,1	No	ns	0.9206
								SD males vs. HFD females	-5276	-8326 to -2226	Yes	**	0.005
								SD females vs. HFD males	5272	-9383 to 19928	No	ns	0.1486
								SD females vs. HFD females	-86.67	-4460 to 4286	No	ns	0.9998
								HFD males vs. HFD females	-5359	-8411 to -2306	Yes	**	0.0048
								d28
								SD males vs. SD females	-5037	-7713 to -2362	Yes	**	0.0035
								SD males vs. HFD males	-100.6	-431,4 to 230,2	No	ns	0.7606
								SD males vs. HFD females	-3449	-4973 to -1925	Yes	**	0.0014
								SD females vs. HFD males	4937	2266 to 7608	Yes	**	0.0037
								SD females vs. HFD females	1588	-1094 to 4271	No	ns	0.3009
								HFD males vs. HFD females	-3348	-4867 to -1830	Yes	**	0.0014
Table Analyzed	IBA1+ cell number/mm²
3-way ANOVA										Mixed-effects analysis		Multiple comparisons tests
Mixed-effects model (REML)	Matching by factor: time							Within each row, compare columns (simple effects within rows)
Assume sphericity?	Yes
Alpha	0.05							Number of families	4
								Number of comparisons per family	6
Fixed effects (type III)	P value	P value summary	Statistically significant (P < 0,05)?	F (DFn, DFd)				Alpha	0.05
time	0.9185	ns	No	F (3, 165) = 0,1670
diet	0.6038	ns	No	F (1, 85) = 0,2714				Tukey's multiple comparisons test	Mean Diff,	95,00% CI of diff,	Significant?	Summary	Adjusted P Value
sex	<0,0001	****	Yes	F (1, 85) = 29,71
time x diet	0.4441	ns	No	F (3, 165) = 0,8971				d3
time x sex	0.0642	ns	No	F (3, 165) = 2,464				SD males vs. SD females	0.06375	-0,0006083 to 0,1281	No	ns	0.0524
diet x sex	0.8712	ns	No	F (1, 85) = 0,02646				SD males vs. HFD males	0.02925	-0,008276 to 0,06678	No	ns	0.1624
time x diet x sex	0.02	*	Yes	F (3, 165) = 3,369				SD males vs. HFD females	0.05542	0,01900 to 0,09183	Yes	**	0.0021
								SD females vs. HFD males	-0.0345	-0,09825 to 0,02925	No	ns	0.3994
Random effects	SD	Variance						SD females vs. HFD females	-0.008333	-0,07174 to 0,05507	No	ns	0.977
Subject	0.01498	0.0002244						HFD males vs. HFD females	0.02617	-0,007943 to 0,06028	No	ns	0.1854
Residual	0.04282	0.001834
								d7
								SD males vs. SD females	0.07417	0,01668 to 0,1317	Yes	*	0.0145
								SD males vs. HFD males	0.04535	-0,01223 to 0,1029	No	ns	0.134
								SD males vs. HFD females	0.07217	0,01508 to 0,1293	Yes	*	0.0159
								SD females vs. HFD males	-0.02882	-0,06299 to 0,005358	No	ns	0.1195
								SD females vs. HFD females	-0.002	-0,03340 to 0,02940	No	ns	0.9979
								HFD males vs. HFD females	0.02682	-0,006395 to 0,06003	No	ns	0.1496
								d14
								SD males vs. SD females	0.0225	-0,06048 to 0,1055	No	ns	0.8359
								SD males vs. HFD males	-0.03375	-0,1162 to 0,04869	No	ns	0.6045
								SD males vs. HFD females	0.04042	-0,04164 to 0,1225	No	ns	0.4542
								SD females vs. HFD males	-0.05625	-0,09751 to -0,01499	Yes	**	0.0054
								SD females vs. HFD females	0.01792	-0,02135 to 0,05718	No	ns	0.5782
								HFD males vs. HFD females	0.07417	0,03823 to 0,1101	Yes	****	<0,0001
								d28
								SD males vs. SD females	0.005071	-0,04316 to 0,05331	No	ns	0.9919
								SD males vs. HFD males	-0.01101	-0,05616 to 0,03414	No	ns	0.9106
								SD males vs. HFD females	0.01232	-0,03379 to 0,05844	No	ns	0.8875
								SD females vs. HFD males	-0.01608	-0,05120 to 0,01903	No	ns	0.6112
								SD females vs. HFD females	0.00725	-0,02918 to 0,04368	No	ns	0.9503
								HFD males vs. HFD females	0.02333	-0,008334 to 0,05500	No	ns	0.2164
Table Analyzed	GFAP+ cell number/mm²
3-way ANOVA										Mixed-effects analysis		Multiple comparisons tests
Mixed-effects model (REML)	Matching by factor: time							Within each row, compare columns (simple effects within rows)
Assume sphericity?	Yes
Alpha	0.05							Number of families	4
								Number of comparisons per family	6
Fixed effects (type III)	P value	P value summary	Statistically significant (P < 0,05)?	F (DFn, DFd)				Alpha	0.05
time	0.0042	**	Yes	F (3, 170) = 4,570
diet	0.7897	ns	No	F (1, 85) = 0,07161				Tukey's multiple comparisons test	Mean Diff,	95,00% CI of diff,	Significant?	Summary	Adjusted P Value
sex	0.3255	ns	No	F (1, 85) = 0,9781
time x diet	0.0685	ns	No	F (3, 170) = 2,413				d3
time x sex	0.9877	ns	No	F (3, 170) = 0,04395				SD males vs. SD females	-0.00625	-0,1417 to 0,1292	No	ns	0.9991
diet x sex	0.217	ns	No	F (1, 85) = 1,547				SD males vs. HFD males	0.04458	-0,06739 to 0,1566	No	ns	0.668
time x diet x sex	0.0907	ns	No	F (3, 170) = 2,193				SD males vs. HFD females	0.07208	-0,03236 to 0,1765	No	ns	0.2068
								SD females vs. HFD males	0.05083	-0,06948 to 0,1712	No	ns	0.6192
Random effects	SD	Variance						SD females vs. HFD females	0.07833	-0,03573 to 0,1924	No	ns	0.2076
Subject	0.0169	0.0002855						HFD males vs. HFD females	0.0275	-0,04169 to 0,09669	No	ns	0.7074
Residual	0.1044	0.0109
								d7
								SD males vs. SD females	0.0425	-0,07837 to 0,1634	No	ns	0.7203
								SD males vs. HFD males	-0.006	-0,1206 to 0,1086	No	ns	0.9986
								SD males vs. HFD females	-0.031	-0,1401 to 0,07808	No	ns	0.7822
								SD females vs. HFD males	-0.0485	-0,1492 to 0,05219	No	ns	0.5404
								SD females vs. HFD females	-0.0735	-0,1626 to 0,01557	No	ns	0.1166
								HFD males vs. HFD females	-0.025	-0,09906 to 0,04906	No	ns	0.7943
								d14
								SD males vs. SD females	-0.01	-0,1939 to 0,1739	No	ns	0.9983
								SD males vs. HFD males	-0.03083	-0,2088 to 0,1471	No	ns	0.9465
								SD males vs. HFD females	0.01667	-0,1606 to 0,1939	No	ns	0.9899
								SD females vs. HFD males	-0.02083	-0,1233 to 0,08160	No	ns	0.9327
								SD females vs. HFD females	0.02667	-0,07254 to 0,1259	No	ns	0.8491
								HFD males vs. HFD females	0.0475	-0,01848 to 0,1135	No	ns	0.2335
								d28
								SD males vs. SD females	-0.04493	-0,1506 to 0,06076	No	ns	0.6665
								SD males vs. HFD males	-0.09685	-0,2166 to 0,02293	No	ns	0.1502
								SD males vs. HFD females	-0.0106	-0,09433 to 0,07313	No	ns	0.986
								SD females vs. HFD males	-0.05192	-0,1760 to 0,07216	No	ns	0.6795
								SD females vs. HFD females	0.03433	-0,05620 to 0,1249	No	ns	0.7328
								HFD males vs. HFD females	0.08625	-0,02078 to 0,1933	No	ns	0.1496
			Iba1
3-way ANOVA										Mixed-effects analysis		Multiple comparisons tests
Mixed-effects model (REML)	Matching by factor: time							Within each row, compare columns (simple effects within rows)
Assume sphericity?	No
Alpha	0.05							Number of families	4
								Number of comparisons per family	6
Fixed effects (type III)	P value	P value summary	Statistically significant (P < 0,05)?	F (DFn, DFd)				Alpha	0.05
time	0.4299	ns	No	F (2,473, 29,67) = 0,9145
diet	0.7809	ns	No	F (1, 20) = 0,07944				Tukey's multiple comparisons test	Mean Diff,	95,00% CI of diff,	Significant?	Summary	Adjusted P Value
sex	<0,0001	****	Yes	F (1, 20) = 242,2
time x diet	0.2538	ns	No	F (3, 36) = 1,417				d3
time x sex	0.4593	ns	No	F (3, 36) = 0,8826				SD males vs. SD females	-31841	-318839 to 255158	No	ns	0.4405
diet x sex	0.786	ns	No	F (1, 20) = 0,07575				SD males vs. HFD males	-75.67	-470,0 to 318,6	No	ns	0.8707
time x diet x sex	0.2433	ns	No	F (3, 36) = 1,454				SD males vs. HFD females	-23891	-32292 to -15489	Yes	***	0.0005
								SD females vs. HFD males	31765	-255224 to 318754	No	ns	0.4413
Random effects	SD	Variance						SD females vs. HFD females	7950	-253634 to 269534	No	ns	0.923
Subject	742	550520						HFD males vs. HFD females	-23815	-32215 to -15415	Yes	***	0.0005
Residual	6213	38607340
								d7
								SD males vs. SD females	-27590	-143465 to 88286	No	ns	0.2202
								SD males vs. HFD males	-14.33	-2818 to 2789	No	ns	0.9998
								SD males vs. HFD females	-26656	-38303 to -15010	Yes	**	0.0014
								SD females vs. HFD males	27575	-88698 to 143848	No	ns	0.2207
								SD females vs. HFD females	933.3	-48768 to 50634	No	ns	0.9984
								HFD males vs. HFD females	-26642	-38298 to -14985	Yes	**	0.0015
								d14
								SD males vs. SD females	-22940	-69532 to 23652	No	ns	0.108
								SD males vs. HFD males	62.17	-380,8 to 505,1	No	ns	0.9451
								SD males vs. HFD females	-35590	-54046 to -17134	Yes	**	0.0032
								SD females vs. HFD males	23002	-23491 to 69496	No	ns	0.1075
								SD females vs. HFD females	-12650	-31503 to 6203	No	ns	0.1945
								HFD males vs. HFD females	-35652	-54108 to -17196	Yes	**	0.0032
								d28
								SD males vs. SD females	-22952	-31039 to -14865	Yes	***	0.0005
								SD males vs. HFD males	-17	-210,3 to 176,3	No	ns	0.9928
								SD males vs. HFD females	-22869	-36796 to -8941	Yes	**	0.0067
								SD females vs. HFD males	22935	14848 to 31022	Yes	***	0.0005
								SD females vs. HFD females	83.33	-13883 to 14050	No	ns	>0,9999
								HFD males vs. HFD females	-22852	-36779 to -8924	Yes	**	0.0067
			Iba1/P2ry12
3-way ANOVA										Mixed-effects analysis		Multiple comparisons tests
Mixed-effects model (REML)	Matching by factor: time							Within each row, compare columns (simple effects within rows)
Assume sphericity?	No
Alpha	0.05							Number of families	4
								Number of comparisons per family	6
Fixed effects (type III)	P value	P value summary	Statistically significant (P < 0,05)?	F (DFn, DFd)				Alpha	0.05
time	0.9716	ns	No	F (2,411, 28,93) = 0,04805
diet	0.3073	ns	No	F (1, 20) = 1,098				Tukey's multiple comparisons test	Mean Diff,	95,00% CI of diff,	Significant?	Summary	Adjusted P Value
sex	<0,0001	****	Yes	F (1, 20) = 72,95
time x diet	0.4735	ns	No	F (3, 36) = 0,8545				d3
time x sex	0.7234	ns	No	F (3, 36) = 0,4434				SD males vs. SD females	-1.487	-3,876 to 0,9021	No	ns	0.0859
diet x sex	0.3325	ns	No	F (1, 20) = 0,9865				SD males vs. HFD males	-0.1482	-1,496 to 1,199	No	ns	0.7876
time x diet x sex	0.6188	ns	No	F (3, 36) = 0,6006				SD males vs. HFD females	-1.965	-3,029 to -0,9015	Yes	**	0.0028
								SD females vs. HFD males	1.339	1,055 to 1,622	Yes	****	<0,0001
Random effects	SD	Variance						SD females vs. HFD females	-0.4783	-1,491 to 0,5346	No	ns	0.3999
Subject	0.0008215	6.749e-07						HFD males vs. HFD females	-1.817	-2,820 to -0,8140	Yes	**	0.0034
Residual	0.5869	0.3445
								d7
								SD males vs. SD females	-0.75	-9,507 to 8,007	No	ns	0.7614
								SD males vs. HFD males	0.0035	-3,764 to 3,771	No	ns	>0,9999
								SD males vs. HFD females	-1.458	-3,212 to 0,2966	No	ns	0.0882
								SD females vs. HFD males	0.7535	-12,40 to 13,91	No	ns	0.7424
								SD females vs. HFD females	-0.7075	-8,115 to 6,700	No	ns	0.7903
								HFD males vs. HFD females	-1.461	-2,632 to -0,2900	Yes	*	0.0191
								d14
								SD males vs. SD females	-1.086	-6,581 to 4,410	No	ns	0.295
								SD males vs. HFD males	0.05317	-0,4284 to 0,5348	No	ns	0.9747
								SD males vs. HFD females	-1.531	-2,357 to -0,7039	Yes	**	0.0029
								SD females vs. HFD males	1.139	-3,390 to 5,668	No	ns	0.2644
								SD females vs. HFD females	-0.445	-2,772 to 1,882	No	ns	0.6883
								HFD males vs. HFD females	-1.584	-2,400 to -0,7669	Yes	**	0.0015
								d28
								SD males vs. SD females	-1.463	-2,753 to -0,1716	Yes	*	0.0299
								SD males vs. HFD males	0.057	-0,3473 to 0,4613	No	ns	0.9685
								SD males vs. HFD females	-1.126	-2,750 to 0,4989	No	ns	0.1723
								SD females vs. HFD males	1.52	0,2195 to 2,820	Yes	*	0.027
								SD females vs. HFD females	0.337	-1,422 to 2,096	No	ns	0.9323
								HFD males vs. HFD females	-1.183	-2,817 to 0,4520	No	ns	0.1478
			P2ry12
3-way ANOVA										Mixed-effects analysis		Multiple comparisons tests
Mixed-effects model (REML)	Matching by factor: time							Within each row, compare columns (simple effects within rows)
Assume sphericity?	No
Alpha	0.05							Number of families	4
								Number of comparisons per family	6
Fixed effects (type III)	P value	P value summary	Statistically significant (P < 0,05)?	F (DFn, DFd)				Alpha	0.05
time	0.5721	ns	No	F (1,484, 17,80) = 0,4779
diet	0.5166	ns	No	F (1, 20) = 0,4359				Tukey's multiple comparisons test	Mean Diff,	95,00% CI of diff,	Significant?	Summary	Adjusted P Value
sex	<0,0001	****	Yes	F (1, 20) = 78,02
time x diet	0.1276	ns	No	F (3, 36) = 2,026				d3
time x sex	0.6611	ns	No	F (3, 36) = 0,5352				SD males vs. SD females	-16317	-164617 to 131983	No	ns	0.4448
diet x sex	0.5284	ns	No	F (1, 20) = 0,4117				SD males vs. HFD males	242.5	-3658 to 4143	No	ns	0.8194
time x diet x sex	0.1351	ns	No	F (3, 36) = 1,975				SD males vs. HFD females	-9805	-14815 to -4796	Yes	**	0.0027
								SD females vs. HFD males	16560	-132313 to 165432	No	ns	0.4396
Random effects	SD	Variance						SD females vs. HFD females	6512	-124979 to 138003	No	ns	0.8082
Subject	1664	2767699						HFD males vs. HFD females	-10048	-15084 to -5012	Yes	**	0.0027
Residual	5710	32606923
								d7
								SD males vs. SD females	-25114	-355612 to 305384	No	ns	0.5898
								SD males vs. HFD males	-63.5	-475,4 to 348,4	No	ns	0.9475
								SD males vs. HFD females	-12846	-19524 to -6167	Yes	**	0.0033
								SD females vs. HFD males	25051	-305403 to 355504	No	ns	0.5908
								SD females vs. HFD females	12268	-304034 to 328571	No	ns	0.8552
								HFD males vs. HFD females	-12782	-19455 to -6109	Yes	**	0.0033
								d14
								SD males vs. SD females	-14020	-101054 to 73014	No	ns	0.3196
								SD males vs. HFD males	57.33	-5159 to 5274	No	ns	0.9938
								SD males vs. HFD females	-16403	-21716 to -11091	Yes	***	0.0003
								SD females vs. HFD males	14077	-73972 to 102126	No	ns	0.3196
								SD females vs. HFD females	-2383	-61349 to 56582	No	ns	0.9352
								HFD males vs. HFD females	-16461	-21803 to -11119	Yes	***	0.0004
								d28
								SD males vs. SD females	-11942	-19423 to -4461	Yes	**	0.0075
								SD males vs. HFD males	-97.17	-439,8 to 245,5	No	ns	0.8166
								SD males vs. HFD females	-18290	-40166 to 3586	No	ns	0.0928
								SD females vs. HFD males	11845	4365 to 19324	Yes	**	0.0078
								SD females vs. HFD females	-6348	-27869 to 15172	No	ns	0.7484
								HFD males vs. HFD females	-18193	-40068 to 3682	No	ns	0.0945

## Sheet: Fig. 10
Table Analyzed	Iba1 cell volume								Table Analyzed	Iba1 filament length
Mixed-effects model (REML)	Matching by factor: time								Mixed-effects model (REML)	Matching by factor: time
Assume sphericity?	Yes								Assume sphericity?	Yes
Alpha	0.05								Alpha	0.05
Fixed effects (type III)	P value	P value summary	Statistically significant (P < 0,05)?	F (DFn, DFd)					Fixed effects (type III)	P value	P value summary	Statistically significant (P < 0,05)?	F (DFn, DFd)
time	0.4268	ns	No	F (1, 11) = 0,6810					time	0.1812	ns	No	F (1, 12) = 2,015
diet	0.9824	ns	No	F (1, 19) = 0,0005021					diet	0.5805	ns	No	F (1, 18) = 0,3167
sex	0.0684	ns	No	F (1, 19) = 3,734					sex	0.4371	ns	No	F (1, 18) = 0,6316
time x diet	0.6197	ns	No	F (1, 11) = 0,2607					time x diet	0.5024	ns	No	F (1, 12) = 0,4781
time x sex	0.8023	ns	No	F (1, 11) = 0,06577					time x sex	0.462	ns	No	F (1, 12) = 0,5775
diet x sex	0.3301	ns	No	F (1, 19) = 0,9990					diet x sex	0.8213	ns	No	F (1, 18) = 0,05251
time x diet x sex	0.3262	ns	No	F (1, 11) = 1,056					time x diet x sex	0.159	ns	No	F (1, 12) = 2,255
Random effects	SD	Variance							Random effects	SD	Variance
Subject	454.2	206279							Subject	31.62	999.8
Residual	546.7	298856							Residual	97.23	9453
Was the matching effective?									Was the matching effective?
Chi-square, df	2,820, 1								Chi-square, df	0,06536, 1
P value	0.0931								P value	0.7982
P value summary	ns								P value summary	ns
Is there significant matching (P < 0.05)?	No								Is there significant matching (P < 0.05)?	No
Data summary									Data summary
Number of columns	2 x 2								Number of columns	2 x 2
Number of rows (time)	2								Number of rows (time)	2
Number of subjects (Subject)	23								Number of subjects (Subject)	22
Number of missing values	8								Number of missing values	6
Tukey's multiple comparisons test	Predicted (LS) mean diff,	95,00% CI of diff,	Significant?	Summary	Adjusted P Value				Tukey's multiple comparisons test	Predicted (LS) mean diff,	95,00% CI of diff,	Significant?	Summary	Adjusted P Value
d28									d28
SD males vs. SD females	6.461	-1164 to 1177	No	ns	>0,9999				SD males vs. SD females	-108.7	-277,0 to 59,63	No	ns	0.3139
SD males vs. HFD males	-567.6	-1738 to 602,6	No	ns	0.5584				SD males vs. HFD males	-59.03	-234,9 to 116,8	No	ns	0.7981
SD males vs. HFD females	367.7	-802,6 to 1538	No	ns	0.828				SD males vs. HFD females	-54.9	-223,2 to 113,4	No	ns	0.8117
SD females vs. HFD males	-574.1	-1690 to 541,7	No	ns	0.5097				SD females vs. HFD males	49.67	-118,7 to 218,0	No	ns	0.8528
SD females vs. HFD females	361.2	-754,6 to 1477	No	ns	0.815				SD females vs. HFD females	53.81	-106,7 to 214,3	No	ns	0.7988
HFD males vs. HFD females	935.3	-180,5 to 2051	No	ns	0.1257				HFD males vs. HFD females	4.136	-164,2 to 172,5	No	ns	0.9999
w14									w14
SD males vs. SD females	495.3	-840,5 to 1831	No	ns	0.7459				SD males vs. SD females	37.11	-159,2 to 233,4	No	ns	0.9551
SD males vs. HFD males	17.95	-1412 to 1448	No	ns	>0,9999				SD males vs. HFD males	82.36	-114,0 to 278,8	No	ns	0.668
SD males vs. HFD females	659.7	-676,1 to 1995	No	ns	0.5438				SD males vs. HFD females	38.68	-157,7 to 235,0	No	ns	0.9497
SD females vs. HFD males	-477.3	-1900 to 944,9	No	ns	0.7983				SD females vs. HFD males	45.26	-151,1 to 241,6	No	ns	0.9226
SD females vs. HFD females	164.4	-1164 to 1492	No	ns	0.9866				SD females vs. HFD females	1.57	-194,7 to 197,8	No	ns	>0,9999
HFD males vs. HFD females	641.7	-780,6 to 2064	No	ns	0.6151				HFD males vs. HFD females	-43.69	-240,0 to 152,6	No	ns	0.9297
Table Analyzed	Iba1 branch points nb								Table Analyzed	Iba1 segment terminal pts
Mixed-effects model (REML)	Matching by factor: time								Mixed-effects model (REML)	Matching by factor: time
Assume sphericity?	Yes								Assume sphericity?	Yes
Alpha	0.05								Alpha	0.05
Fixed effects (type III)	P value	P value summary	Statistically significant (P < 0,05)?	F (DFn, DFd)					Fixed effects (type III)	P value	P value summary	Statistically significant (P < 0,05)?	F (DFn, DFd)
time	0.2444	ns	No	F (1, 12) = 1,499					time	0.3097	ns	No	F (1, 30) = 1,068
diet	0.9739	ns	No	F (1, 18) = 0,001103					diet	0.947	ns	No	F (1, 30) = 0,004490
sex	0.044	*	Yes	F (1, 18) = 4,692					sex	0.038	*	Yes	F (1, 30) = 4,710
time x diet	0.8488	ns	No	F (1, 12) = 0,03795					time x diet	0.803	ns	No	F (1, 30) = 0,06332
time x sex	0.012	*	Yes	F (1, 12) = 8,737					time x sex	0.0044	**	Yes	F (1, 30) = 9,485
diet x sex	0.5463	ns	No	F (1, 18) = 0,3781					diet x sex	0.5319	ns	No	F (1, 30) = 0,3999
time x diet x sex	0.2256	ns	No	F (1, 12) = 1,632					time x diet x sex	0.2487	ns	No	F (1, 30) = 1,384
Random effects	SD	Variance							Random effects	SD	Variance
Subject	1.561	2.437							Subject	0	0
Residual	7.883	62.14							Residual	8.122	65.97
Was the matching effective?									Was the matching effective?
Chi-square, df	0,02114, 1								Chi-square, df
P value	0.8844								P value
P value summary	ns								P value summary
Is there significant matching (P < 0.05)?	No								Is there significant matching (P < 0.05)?	No
Data summary									Data summary
Number of columns	2 x 2								Number of columns	2 x 2
Number of rows (time)	2								Number of rows (time)	2
Number of subjects (Subject)	22								Number of subjects (Subject)	22
Number of missing values	6								Number of missing values	6
Tukey's multiple comparisons test	Predicted (LS) mean diff,	95,00% CI of diff,	Significant?	Summary	Adjusted P Value				Tukey's multiple comparisons test	Predicted (LS) mean diff,	95,00% CI of diff,	Significant?	Summary	Adjusted P Value
d28									d28
SD males vs. SD females	-18.49	-31,72 to -5,255	Yes	**	0.0035				SD males vs. SD females	-18.87	-32,24 to -5,498	Yes	**	0.0032
SD males vs. HFD males	-4.558	-18,38 to 9,261	No	ns	0.8065				SD males vs. HFD males	-4.342	-18,31 to 9,626	No	ns	0.8324
SD males vs. HFD females	-13.09	-26,32 to 0,1383	No	ns	0.0533				SD males vs. HFD females	-13.54	-26,92 to -0,1684	Yes	*	0.0463
SD females vs. HFD males	13.93	0,6971 to 27,16	Yes	*	0.0361				SD females vs. HFD males	14.53	1,156 to 27,90	Yes	*	0.0292
SD females vs. HFD females	5.393	-7,222 to 18,01	No	ns	0.6545				SD females vs. HFD females	5.329	-7,422 to 18,08	No	ns	0.6704
HFD males vs. HFD females	-8.535	-21,77 to 4,696	No	ns	0.3148				HFD males vs. HFD females	-9.2	-22,57 to 4,174	No	ns	0.2619
w14									w14
SD males vs. SD females	3.543	-11,90 to 18,99	No	ns	0.9236				SD males vs. SD females	3.886	-11,73 to 19,50	No	ns	0.9051
SD males vs. HFD males	1.076	-14,37 to 16,52	No	ns	0.9975				SD males vs. HFD males	0.6025	-15,01 to 16,22	No	ns	0.9996
SD males vs. HFD females	1.275	-14,17 to 16,72	No	ns	0.9959				SD males vs. HFD females	1.58	-14,04 to 17,20	No	ns	0.9926
SD females vs. HFD males	-2.468	-17,92 to 12,98	No	ns	0.9721				SD females vs. HFD males	-3.284	-18,90 to 12,33	No	ns	0.9397
SD females vs. HFD females	-2.268	-17,71 to 13,18	No	ns	0.9781				SD females vs. HFD females	-2.306	-17,92 to 13,31	No	ns	0.9777
HFD males vs. HFD females	0.1997	-15,25 to 15,65	No	ns	>0,9999				HFD males vs. HFD females	0.9775	-14,64 to 16,59	No	ns	0.9982
Table Analyzed	Iba1 branch level							Table Analyzed	Iba1 branch depth
Mixed-effects model (REML)	Matching by factor: time							Mixed-effects model (REML)	Matching by factor: time
Assume sphericity?	Yes							Assume sphericity?	Yes
Alpha	0.05							Alpha	0.05
Fixed effects (type III)	P value	P value summary	Statistically significant (P < 0,05)?	F (DFn, DFd)				Fixed effects (type III)	P value	P value summary	Statistically significant (P < 0,05)?	F (DFn, DFd)
time	0.209	ns	No	F (1, 12) = 1,763				time	0.3483	ns	No	F (1, 12) = 0,9529
diet	0.8023	ns	No	F (1, 18) = 0,06455				diet	0.2892	ns	No	F (1, 18) = 1,193
sex	0.417	ns	No	F (1, 18) = 0,6902				sex	0.0162	*	Yes	F (1, 18) = 7,042
time x diet	0.5498	ns	No	F (1, 12) = 0,3787				time x diet	0.3528	ns	No	F (1, 12) = 0,9345
time x sex	0.2568	ns	No	F (1, 12) = 1,418				time x sex	0.0425	*	Yes	F (1, 12) = 5,150
diet x sex	0.454	ns	No	F (1, 18) = 0,5858				diet x sex	0.4441	ns	No	F (1, 18) = 0,6124
time x diet x sex	0.4335	ns	No	F (1, 12) = 0,6569				time x diet x sex	0.5759	ns	No	F (1, 12) = 0,3307
Random effects	SD	Variance						Random effects	SD	Variance
Subject	0.532	0.283						Subject	0.6047	0.3657
Residual	0.5646	0.3188						Residual	1.707	2.914
Was the matching effective?								Was the matching effective?
Chi-square, df	1,714, 1							Chi-square, df	0,1425, 1
P value	0.1904							P value	0.7058
P value summary	ns							P value summary	ns
Is there significant matching (P < 0.05)?	No							Is there significant matching (P < 0.05)?	No
Data summary								Data summary
Number of columns	2 x 2							Number of columns	2 x 2
Number of rows (time)	2							Number of rows (time)	2
Number of subjects (Subject)	22							Number of subjects (Subject)	22
Number of missing values	6							Number of missing values	6
Tukey's multiple comparisons test	Predicted (LS) mean diff,	95,00% CI of diff,	Significant?	Summary	Adjusted P Value			Tukey's multiple comparisons test	Predicted (LS) mean diff,	95,00% CI of diff,	Significant?	Summary	Adjusted P Value
d28								d28
SD males vs. SD females	-0.861	-2,138 to 0,4162	No	ns	0.2782			SD males vs. SD females	3.753	0,7708 to 6,735	Yes	**	0.0093
SD males vs. HFD males	-0.19	-1,524 to 1,144	No	ns	0.9799			SD males vs. HFD males	0.6808	-2,162 to 3,524	No	ns	0.9143
SD males vs. HFD females	-0.2827	-1,560 to 0,9945	No	ns	0.9307			SD males vs. HFD females	2.807	-0,1752 to 5,789	No	ns	0.0709
SD females vs. HFD males	0.671	-0,6062 to 1,948	No	ns	0.4921			SD females vs. HFD males	-3.072	-6,054 to -0,08995	Yes	*	0.0416
SD females vs. HFD females	0.5783	-0,6394 to 1,796	No	ns	0.5754			SD females vs. HFD females	-0.946	-4,060 to 2,168	No	ns	0.8417
HFD males vs. HFD females	-0.09267	-1,370 to 1,185	No	ns	0.9972			HFD males vs. HFD females	2.126	-0,8561 to 5,108	No	ns	0.234
w14								w14
SD males vs. SD females	-0.09083	-1,538 to 1,356	No	ns	0.9982			SD males vs. SD females	0.529	-2,947 to 4,005	No	ns	0.9757
SD males vs. HFD males	-0.1149	-1,573 to 1,343	No	ns	0.9964			SD males vs. HFD males	-1.067	-4,541 to 2,408	No	ns	0.8376
SD males vs. HFD females	-0.06125	-1,508 to 1,386	No	ns	0.9994			SD males vs. HFD females	-0.8609	-4,337 to 2,615	No	ns	0.9063
SD females vs. HFD males	-0.02407	-1,471 to 1,423	No	ns	>0,9999			SD females vs. HFD males	-1.596	-5,072 to 1,881	No	ns	0.6021
SD females vs. HFD females	0.02959	-1,406 to 1,465	No	ns	>0,9999			SD females vs. HFD females	-1.39	-4,868 to 2,088	No	ns	0.7002
HFD males vs. HFD females	0.05366	-1,393 to 1,500	No	ns	0.9996			HFD males vs. HFD females	0.2056	-3,271 to 3,682	No	ns	0.9985
Table Analyzed	Sholl Iba1 d28							Table Analyzed	Sholl Iba1 w14
Three-way ANOVA	Ordinary							Three-way ANOVA	Ordinary
Alpha	0.05							Alpha	0.05
Source of Variation	% of total variation	P value	P value summary	Significant?				Source of Variation	% of total variation	P value	P value summary	Significant?
distance	76.38	<0,0001	****	Yes				distance	86.76	<0,0001	****	Yes
diet	0.1035	0.2265	ns	No				diet	0.3314	0.0112	*	Yes
sex	1.863	<0,0001	****	Yes				sex	0.8149	<0,0001	****	Yes
distance x diet	0.2701	0.9961	ns	No				distance x diet	0.2456	0.9864	ns	No
distance x sex	0.4165	0.9671	ns	No				distance x sex	1.823	0.0021	**	Yes
diet x sex	0.4767	0.0098	**	Yes				diet x sex	0.04172	0.3646	ns	No
distance x diet x sex	0.5598	0.8892	ns	No				distance x diet x sex	0.8924	0.235	ns	No
ANOVA table	SS	DF	MS	F (DFn, DFd)	P value			ANOVA table	SS	DF	MS	F (DFn, DFd)	P value
distance	3687	14	263.3	F (14, 273) = 77,42	P<0,0001			distance	2805	14	200.4	F (14, 180) = 122,7	P<0,0001
diet	4.998	1	4.998	F (1, 273) = 1,469	P=0,2265			diet	10.71	1	10.71	F (1, 180) = 6,562	P=0,0112
sex	89.92	1	89.92	F (1, 273) = 26,44	P<0,0001			sex	26.35	1	26.35	F (1, 180) = 16,14	P<0,0001
distance x diet	13.04	14	0.9313	F (14, 273) = 0,2738	P=0,9961			distance x diet	7.941	14	0.5672	F (14, 180) = 0,3474	P=0,9864
distance x sex	20.11	14	1.436	F (14, 273) = 0,4222	P=0,9671			distance x sex	58.94	14	4.21	F (14, 180) = 2,578	P=0,0021
diet x sex	23.01	1	23.01	F (1, 273) = 6,765	P=0,0098			diet x sex	1.349	1	1.349	F (1, 180) = 0,8261	P=0,3646
distance x diet x sex	27.02	14	1.93	F (14, 273) = 0,5675	P=0,8892			distance x diet x sex	28.85	14	2.061	F (14, 180) = 1,262	P=0,2350
Residual	928.6	273	3.401					Residual	293.9	180	1.633
Tukey's multiple comparisons test	Predicted (LS) mean diff,	95,00% CI of diff,	Significant?	Summary	Adjusted P Value			Tukey's multiple comparisons test	Predicted (LS) mean diff,	95,00% CI of diff,	Significant?	Summary	Adjusted P Value
5
SD males vs. SD females	-0.5907	-3,477 to 2,296	No	ns	0.952			5
SD males vs. HFD males	0.3127	-2,702 to 3,328	No	ns	0.9932			SD males vs. SD females	-0.5625	-2,600 to 1,475	No	ns	0.7093
SD males vs. HFD females	-0.2198	-3,107 to 2,667	No	ns	0.9973			SD males vs. HFD males	-0.3175	-2,343 to 1,708	No	ns	0.9356
SD females vs. HFD males	0.9033	-1,983 to 3,790	No	ns	0.8502			SD males vs. HFD females	-0.15	-2,249 to 1,949	No	ns	0.9885
SD females vs. HFD females	0.3708	-2,382 to 3,123	No	ns	0.9855			SD females vs. HFD males	0.245	-1,061 to 1,551	No	ns	0.9043
HFD males vs. HFD females	-0.5325	-3,419 to 2,354	No	ns	0.9641			SD females vs. HFD females	0.4125	-0,5280 to 1,353	No	ns	0.4638
								HFD males vs. HFD females	0.1675	-1,119 to 1,454	No	ns	0.9548
10
SD males vs. SD females	-1.571	-4,457 to 1,316	No	ns	0.4964			10
SD males vs. HFD males	-0.8667	-3,882 to 2,148	No	ns	0.8796			SD males vs. SD females	1.446	-3,857 to 6,750	No	ns	0.6887
SD males vs. HFD females	-0.2465	-3,133 to 2,640	No	ns	0.9962			SD males vs. HFD males	0.9925	-4,166 to 6,151	No	ns	0.8885
SD females vs. HFD males	0.704	-2,183 to 3,591	No	ns	0.9222			SD males vs. HFD females	1.51	-3,865 to 6,885	No	ns	0.6562
SD females vs. HFD females	1.324	-1,428 to 4,077	No	ns	0.5997			SD females vs. HFD males	-0.4538	-3,605 to 2,697	No	ns	0.9465
HFD males vs. HFD females	0.6202	-2,267 to 3,507	No	ns	0.945			SD females vs. HFD females	0.06375	-1,941 to 2,068	No	ns	0.9995
								HFD males vs. HFD females	0.5175	-2,638 to 3,673	No	ns	0.9171
15
SD males vs. SD females	-2.444	-5,331 to 0,4426	No	ns	0.129			15
SD males vs. HFD males	-0.5333	-3,548 to 2,482	No	ns	0.9682			SD males vs. SD females	2.173	-3,071 to 7,416	No	ns	0.446
SD males vs. HFD females	-0.8383	-3,725 to 2,048	No	ns	0.8763			SD males vs. HFD males	1.885	-3,447 to 7,217	No	ns	0.5292
SD females vs. HFD males	1.911	-0,9759 to 4,798	No	ns	0.3199			SD males vs. HFD females	1.573	-3,733 to 6,878	No	ns	0.7275
SD females vs. HFD females	1.606	-1,147 to 4,358	No	ns	0.434			SD females vs. HFD males	-0.2875	-2,780 to 2,205	No	ns	0.9757
HFD males vs. HFD females	-0.305	-3,192 to 2,582	No	ns	0.9929			SD females vs. HFD females	-0.6	-4,440 to 3,240	No	ns	0.9352
								HFD males vs. HFD females	-0.3125	-4,155 to 3,530	No	ns	0.9878
20
SD males vs. SD females	-2.733	-5,620 to 0,1534	No	ns	0.0708			20
SD males vs. HFD males	-1.767	-4,782 to 1,248	No	ns	0.4301			SD males vs. SD females	2.168	-5,729 to 10,06	No	ns	0.6293
SD males vs. HFD females	-0.7425	-3,629 to 2,144	No	ns	0.9102			SD males vs. HFD males	1.975	-5,710 to 9,660	No	ns	0.6925
SD females vs. HFD males	0.9667	-1,920 to 3,853	No	ns	0.8226			SD males vs. HFD females	1.373	-6,542 to 9,287	No	ns	0.848
SD females vs. HFD females	1.991	-0,7616 to 4,743	No	ns	0.2436			SD females vs. HFD males	-0.1925	-2,134 to 1,749	No	ns	0.9819
HFD males vs. HFD females	1.024	-1,863 to 3,911	No	ns	0.7957			SD females vs. HFD females	-0.795	-2,160 to 0,5700	No	ns	0.2793
								HFD males vs. HFD females	-0.6025	-2,539 to 1,334	No	ns	0.6772
25
SD males vs. SD females	-1.432	-4,319 to 1,454	No	ns	0.5748			25
SD males vs. HFD males	-0.8387	-3,854 to 2,176	No	ns	0.8895			SD males vs. SD females	1.171	-3,937 to 6,279	No	ns	0.855
SD males vs. HFD females	0.1643	-2,722 to 3,051	No	ns	0.9989			SD males vs. HFD males	1.73	-3,669 to 7,129	No	ns	0.6962
SD females vs. HFD males	0.5937	-2,293 to 3,480	No	ns	0.9513			SD males vs. HFD females	1.284	-3,258 to 5,825	No	ns	0.7195
SD females vs. HFD females	1.597	-1,156 to 4,349	No	ns	0.4392			SD females vs. HFD males	0.5588	-4,820 to 5,938	No	ns	0.9824
HFD males vs. HFD females	1.003	-1,884 to 3,890	No	ns	0.8058			SD females vs. HFD females	0.1125	-4,384 to 4,609	No	ns	0.9996
								HFD males vs. HFD females	-0.4462	-5,441 to 4,549	No	ns	0.9838
30
SD males vs. SD females	-1.675	-4,562 to 1,212	No	ns	0.4391			30
SD males vs. HFD males	-0.552	-3,567 to 2,463	No	ns	0.9649			SD males vs. SD females	0.5463	-2,828 to 3,920	No	ns	0.9358
SD males vs. HFD females	-1.117	-4,003 to 1,770	No	ns	0.7496			SD males vs. HFD males	0.2425	-3,014 to 3,499	No	ns	0.993
SD females vs. HFD males	1.123	-1,764 to 4,010	No	ns	0.7464			SD males vs. HFD females	-0.8929	-4,531 to 2,746	No	ns	0.8126
SD females vs. HFD females	0.5583	-2,194 to 3,311	No	ns	0.9532			SD females vs. HFD males	-0.3037	-3,953 to 3,346	No	ns	0.9908
HFD males vs. HFD females	-0.5645	-3,451 to 2,322	No	ns	0.9577			SD females vs. HFD females	-1.439	-5,354 to 2,476	No	ns	0.6081
								HFD males vs. HFD females	-1.135	-4,985 to 2,714	No	ns	0.7416
35
SD males vs. SD females	-1.167	-4,054 to 1,719	No	ns	0.7229			35
SD males vs. HFD males	-0.3053	-3,320 to 2,710	No	ns	0.9937			SD males vs. SD females	-0.65	-5,972 to 4,672	No	ns	0.9564
SD males vs. HFD females	-0.1707	-3,057 to 2,716	No	ns	0.9987			SD males vs. HFD males	0.68	-1,570 to 2,930	No	ns	0.7083
SD females vs. HFD males	0.862	-2,025 to 3,749	No	ns	0.8671			SD males vs. HFD females	-0.6525	-3,479 to 2,174	No	ns	0.8487
SD females vs. HFD females	0.9967	-1,756 to 3,749	No	ns	0.7855			SD females vs. HFD males	1.33	-4,184 to 6,844	No	ns	0.733
HFD males vs. HFD females	0.1347	-2,752 to 3,021	No	ns	0.9994			SD females vs. HFD females	-0.0025	-5,256 to 5,251	No	ns	>0,9999
								HFD males vs. HFD females	-1.333	-4,027 to 1,362	No	ns	0.351
40
SD males vs. SD females	-1.664	-4,551 to 1,223	No	ns	0.4449			40
SD males vs. HFD males	-0.3187	-3,334 to 2,696	No	ns	0.9929			SD males vs. SD females	-1.011	-3,936 to 1,914	No	ns	0.6275
SD males vs. HFD females	-1.032	-3,919 to 1,854	No	ns	0.7918			SD males vs. HFD males	-0.0425	-3,183 to 3,098	No	ns	0.9999
SD females vs. HFD males	1.345	-1,541 to 4,232	No	ns	0.6244			SD males vs. HFD females	-1.18	-4,145 to 1,785	No	ns	0.5396
SD females vs. HFD females	0.6317	-2,121 to 3,384	No	ns	0.9341			SD females vs. HFD males	0.9688	-1,161 to 3,098	No	ns	0.3317
HFD males vs. HFD females	-0.7137	-3,600 to 2,173	No	ns	0.9193			SD females vs. HFD females	-0.1688	-2,542 to 2,204	No	ns	0.9942
								HFD males vs. HFD females	-1.138	-3,467 to 1,192	No	ns	0.2871
45
SD males vs. SD females	-0.9593	-3,846 to 1,927	No	ns	0.8259			Row 9
SD males vs. HFD males	-0.16	-3,175 to 2,855	No	ns	0.9991			SD males vs. SD females	-1.164	-6,261 to 3,934	No	ns	0.8521
SD males vs. HFD females	-0.9722	-3,859 to 1,915	No	ns	0.8201			SD males vs. HFD males	0.9425	-3,359 to 5,244	No	ns	0.7589
SD females vs. HFD males	0.7993	-2,087 to 3,686	No	ns	0.8908			SD males vs. HFD females	-0.9442	-5,824 to 3,935	No	ns	0.9033
SD females vs. HFD females	-0.01283	-2,765 to 2,740	No	ns	>0,9999			SD females vs. HFD males	2.106	-3,208 to 7,421	No	ns	0.3961
HFD males vs. HFD females	-0.8122	-3,699 to 2,075	No	ns	0.8861			SD females vs. HFD females	0.2196	-5,133 to 5,572	No	ns	0.9989
								HFD males vs. HFD females	-1.887	-6,860 to 3,087	No	ns	0.4257
50
SD males vs. SD females	-1.955	-4,842 to 0,9317	No	ns	0.2997			Row 10
SD males vs. HFD males	0.418	-2,597 to 3,433	No	ns	0.9842			SD males vs. SD females	-1.24	-3,476 to 0,9956	No	ns	0.2402
SD males vs. HFD females	-1.977	-4,863 to 0,9101	No	ns	0.2901			SD males vs. HFD males	0.75	-1,425 to 2,925	No	ns	0.6203
SD females vs. HFD males	2.373	-0,5137 to 5,260	No	ns	0.1478			SD males vs. HFD females	-1	-3,165 to 1,165	No	ns	0.401
SD females vs. HFD females	-0.02167	-2,774 to 2,731	No	ns	>0,9999			SD females vs. HFD males	1.99	0,5920 to 3,388	Yes	*	0.0132
HFD males vs. HFD females	-2.395	-5,281 to 0,4921	No	ns	0.1419			SD females vs. HFD females	0.24	-1,012 to 1,492	No	ns	0.8897
								HFD males vs. HFD females	-1.75	-3,255 to -0,2452	Yes	*	0.0267
55
SD males vs. SD females	-1.513	-4,400 to 1,373	No	ns	0.5287			Row 11
SD males vs. HFD males	0.416	-2,599 to 3,431	No	ns	0.9844			SD males vs. SD females	-2.485	-3,619 to -1,351	Yes	**	0.0012
SD males vs. HFD females	-1.292	-4,178 to 1,595	No	ns	0.6547			SD males vs. HFD males	-0.25	-2,345 to 1,845	No	ns	0.9606
SD females vs. HFD males	1.929	-0,9574 to 4,816	No	ns	0.3113			SD males vs. HFD females	-1.063	-3,467 to 1,342	No	ns	0.3853
SD females vs. HFD females	0.2217	-2,531 to 2,974	No	ns	0.9968			SD females vs. HFD males	2.235	0,1567 to 4,313	Yes	*	0.0388
HFD males vs. HFD females	-1.708	-4,594 to 1,179	No	ns	0.4215			SD females vs. HFD females	1.423	-0,9567 to 3,802	No	ns	0.217
								HFD males vs. HFD females	-0.8125	-3,333 to 1,708	No	ns	0.6912
60
SD males vs. SD females	-1.033	-3,920 to 1,853	No	ns	0.7913			Row 12
SD males vs. HFD males	1.5	-1,515 to 4,515	No	ns	0.5726			SD males vs. SD females	-2.833	-5,561 to -0,1039	Yes	*	0.0453
SD males vs. HFD females	0.48	-2,407 to 3,367	No	ns	0.9733			SD males vs. HFD males	0
SD females vs. HFD males	2.533	-0,3534 to 5,420	No	ns	0.108			SD males vs. HFD females	-1.583	-6,290 to 3,124	No	ns	0.4817
SD females vs. HFD females	1.513	-1,239 to 4,266	No	ns	0.4872			SD females vs. HFD males	2.833	0,1039 to 5,561	Yes	*	0.0453
HFD males vs. HFD females	-1.02	-3,907 to 1,867	No	ns	0.7977			SD females vs. HFD females	1.249	-2,975 to 5,473	No	ns	0.7014
								HFD males vs. HFD females	-1.583	-6,290 to 3,124	No	ns	0.4817
65
SD males vs. SD females	-2.333	-5,086 to 0,4191	No	ns	0.1282			Row 13
SD males vs. HFD males	-0.7333	-3,620 to 2,153	No	ns	0.9131			SD males vs. SD females	-1.625	-3,435 to 0,1846	No	ns	0.0662
SD males vs. HFD females	-1.667	-4,419 to 1,086	No	ns	0.4003			SD males vs. HFD males	0
SD females vs. HFD males	1.6	-1,287 to 4,487	No	ns	0.48			SD males vs. HFD females	-0.625	-2,435 to 1,185	No	ns	0.4651
SD females vs. HFD females	0.6667	-2,086 to 3,419	No	ns	0.9236			SD females vs. HFD males	1.625	-0,1846 to 3,435	No	ns	0.0662
HFD males vs. HFD females	-0.9333	-3,820 to 1,953	No	ns	0.8374			SD females vs. HFD females	1	-0,8358 to 2,836	No	ns	0.3249
								HFD males vs. HFD females	-0.625	-2,435 to 1,185	No	ns	0.4651
70
SD males vs. SD females	-1.5	-4,252 to 1,252	No	ns	0.495			Row 14
SD males vs. HFD males	-0.5	-3,387 to 2,387	No	ns	0.97			SD males vs. SD females	-2.125	-2,728 to -1,522	Yes	**	0.0014
SD males vs. HFD females	-1	-3,752 to 1,752	No	ns	0.7838			SD males vs. HFD males	0
SD females vs. HFD males	1	-1,887 to 3,887	No	ns	0.8072			SD males vs. HFD females	-0.75	-3,060 to 1,560	No	ns	0.5042
SD females vs. HFD females	0.5	-2,252 to 3,252	No	ns	0.9657			SD females vs. HFD males	2.125	1,522 to 2,728	Yes	**	0.0014
HFD males vs. HFD females	-0.5	-3,387 to 2,387	No	ns	0.97			SD females vs. HFD females	1.375	-0,8240 to 3,574	No	ns	0.1724
								HFD males vs. HFD females	-0.75	-3,060 to 1,560	No	ns	0.5042
75
SD males vs. SD females	-1	-3,752 to 1,752	No	ns	0.7838			Row 15
SD males vs. HFD males	-0.3	-3,187 to 2,587	No	ns	0.9932			SD males vs. SD females	-1.5	-4,615 to 1,615	No	ns	0.2715
SD males vs. HFD females	-1.333	-4,086 to 1,419	No	ns	0.5942			SD males vs. HFD males	0
SD females vs. HFD males	0.7	-2,187 to 3,587	No	ns	0.9234			SD males vs. HFD females	-0.5	-2,913 to 1,913	No	ns	0.7618
SD females vs. HFD females	-0.3333	-3,086 to 2,419	No	ns	0.9894			SD females vs. HFD males	1.5	-1,615 to 4,615	No	ns	0.2715
HFD males vs. HFD females	-1.033	-3,920 to 1,853	No	ns	0.7913			SD females vs. HFD females	1	-1,883 to 3,883	No	ns	0.6367
								HFD males vs. HFD females	-0.5	-2,913 to 1,913	No	ns	0.7618

[truncated: 1 more sheets: Fig. 11]
